# Supplementary material for: Patchy burn severity explains heterogeneous soil viral and prokaryotic responses to fire in a mixed conifer forest
Source: mSystems. 2025 May 14;10(6):e01749-24. doi: 10.1128/msystems.01749-24 (PMC12172441; doi:10.1128/msystems.01749-24)
Supplement: Supplemental Tables — Tables S1 to S10. [file msystems.01749-24-s0002.xlsx]

## Sheet: Supplementary_Table_1
Supplementary Table 1. GPS Coordinates, Elevation, Vegetation
Plot	SubPlot	x	y	ele	Overstory Vegetation
B1	A	-120.657	38.9175	1286.28	Fir/ponderosa mostly, minor incense cedar
	B	-120.656	38.9174	1317.99
B2	A	-120.656	38.9188	1316.47	Douglas Fir, ponderosa, tan oak, sugar pine, black oak, cedar
	B	-120.656	38.9188	1299.21
B3	A	-120.656	38.9182	1293.61	Ponderosa dominant, some fir and cedar
	B	-120.656	38.9183	1301.42
B4	A	-120.657	38.9151	1311.64	Tan oak, fir, cedar
	B	-120.657	38.915	1294.47
U1	A	-120.661	38.915	1315.83	Ponderosa dominant, cedar, tan oak, douglas fir, black fir, white fir
	B	-120.66	38.9151	1367.3
U2	A	-120.658	38.9154	1303.73	black oak, fir, cedar, tan oak, predominantaly ponderosa
	B	-120.658	38.9154	1302.32

## Sheet: Supplementary_Table_2
Supplementary Table 2. Datalogger Temperatures at each plot, four depths, from 4/19/2021 - 4/26/2021
Date	Time	Temperature (ºC)	Plot	Depth
2021-04-19	09:46:20	7.8	U1A	1cm
2021-04-19	09:46:20	8	U1A	2cm
2021-04-19	09:46:20	7.6	U1A	4cm
2021-04-19	09:46:20	7.5	U1A	6cm
2021-04-19	09:47:20	7.8	U1A	1cm
2021-04-19	09:47:20	8	U1A	2cm
2021-04-19	09:47:20	7.5	U1A	4cm
2021-04-19	09:47:20	7.4	U1A	6cm
2021-04-19	09:48:20	7.8	U1A	1cm
2021-04-19	09:48:20	8	U1A	2cm
2021-04-19	09:48:20	7.5	U1A	4cm
2021-04-19	09:48:20	7.4	U1A	6cm
2021-04-19	09:49:20	7.8	U1A	1cm
2021-04-19	09:49:20	8	U1A	2cm
2021-04-19	09:49:20	7.6	U1A	4cm
2021-04-19	09:49:20	7.5	U1A	6cm
2021-04-19	09:50:20	7.8	U1A	1cm
2021-04-19	09:50:20	8	U1A	2cm
2021-04-19	09:50:20	7.5	U1A	4cm
2021-04-19	09:50:20	7.4	U1A	6cm
2021-04-19	09:51:20	7.9	U1A	1cm
2021-04-19	09:51:20	8	U1A	2cm
2021-04-19	09:51:20	7.5	U1A	4cm
2021-04-19	09:51:20	7.5	U1A	6cm
2021-04-19	09:52:20	7.9	U1A	1cm
2021-04-19	09:52:20	8.1	U1A	2cm
2021-04-19	09:52:20	7.6	U1A	4cm
2021-04-19	09:52:20	7.5	U1A	6cm
2021-04-19	09:53:20	7.9	U1A	1cm
2021-04-19	09:53:20	8	U1A	2cm
2021-04-19	09:53:20	7.6	U1A	4cm
2021-04-19	09:53:20	7.4	U1A	6cm
2021-04-19	09:54:20	7.8	U1A	1cm
2021-04-19	09:54:20	8	U1A	2cm
2021-04-19	09:54:20	7.6	U1A	4cm
2021-04-19	09:54:20	7.5	U1A	6cm
2021-04-19	09:55:20	7.9	U1A	1cm
2021-04-19	09:55:20	8.1	U1A	2cm
2021-04-19	09:55:20	7.7	U1A	4cm
2021-04-19	09:55:20	7.5	U1A	6cm
2021-04-19	09:56:20	7.9	U1A	1cm
2021-04-19	09:56:20	8.1	U1A	2cm
2021-04-19	09:56:20	7.6	U1A	4cm
2021-04-19	09:56:20	7.5	U1A	6cm
2021-04-19	09:57:20	7.9	U1A	1cm
2021-04-19	09:57:20	8.1	U1A	2cm
2021-04-19	09:57:20	7.7	U1A	4cm
2021-04-19	09:57:20	7.5	U1A	6cm
2021-04-19	09:58:20	8	U1A	1cm
2021-04-19	09:58:20	8.1	U1A	2cm
2021-04-19	09:58:20	7.8	U1A	4cm
2021-04-19	09:58:20	7.6	U1A	6cm
2021-04-19	09:59:20	7.9	U1A	1cm
2021-04-19	09:59:20	8	U1A	2cm
2021-04-19	09:59:20	7.7	U1A	4cm
2021-04-19	09:59:20	7.5	U1A	6cm
2021-04-19	10:00:20	7.9	U1A	1cm
2021-04-19	10:00:20	8.1	U1A	2cm
2021-04-19	10:00:20	7.7	U1A	4cm
2021-04-19	10:00:20	7.5	U1A	6cm
2021-04-19	10:01:20	7.9	U1A	1cm
2021-04-19	10:01:20	8.1	U1A	2cm
2021-04-19	10:01:20	7.8	U1A	4cm
2021-04-19	10:01:20	7.6	U1A	6cm
2021-04-19	10:02:20	7.9	U1A	1cm
2021-04-19	10:02:20	8.1	U1A	2cm
2021-04-19	10:02:20	7.8	U1A	4cm
2021-04-19	10:02:20	7.6	U1A	6cm
2021-04-19	10:03:20	8	U1A	1cm
2021-04-19	10:03:20	8.1	U1A	2cm
2021-04-19	10:03:20	7.8	U1A	4cm
2021-04-19	10:03:20	7.6	U1A	6cm
2021-04-19	10:04:20	7.9	U1A	1cm
2021-04-19	10:04:20	8.1	U1A	2cm
2021-04-19	10:04:20	7.7	U1A	4cm
2021-04-19	10:04:20	7.6	U1A	6cm
2021-04-19	10:05:20	7.9	U1A	1cm
2021-04-19	10:05:20	8	U1A	2cm
2021-04-19	10:05:20	7.7	U1A	4cm
2021-04-19	10:05:20	7.6	U1A	6cm
2021-04-19	10:06:20	7.9	U1A	1cm
2021-04-19	10:06:20	8.1	U1A	2cm
2021-04-19	10:06:20	7.7	U1A	4cm
2021-04-19	10:06:20	7.6	U1A	6cm
2021-04-19	10:07:20	7.9	U1A	1cm
2021-04-19	10:07:20	8.1	U1A	2cm
2021-04-19	10:07:20	7.8	U1A	4cm
2021-04-19	10:07:20	7.6	U1A	6cm
2021-04-19	10:08:20	7.9	U1A	1cm
2021-04-19	10:08:20	8.1	U1A	2cm
2021-04-19	10:08:20	7.8	U1A	4cm
2021-04-19	10:08:20	7.6	U1A	6cm
2021-04-19	10:09:20	8	U1A	1cm
2021-04-19	10:09:20	8.1	U1A	2cm
2021-04-19	10:09:20	7.8	U1A	4cm
2021-04-19	10:09:20	7.6	U1A	6cm
2021-04-19	10:10:20	7.9	U1A	1cm
2021-04-19	10:10:20	8.1	U1A	2cm
2021-04-19	10:10:20	7.8	U1A	4cm
2021-04-19	10:10:20	7.6	U1A	6cm
2021-04-19	10:11:20	8	U1A	1cm
2021-04-19	10:11:20	8.1	U1A	2cm
2021-04-19	10:11:20	7.8	U1A	4cm
2021-04-19	10:11:20	7.6	U1A	6cm
2021-04-19	10:12:20	7.9	U1A	1cm
2021-04-19	10:12:20	8.1	U1A	2cm
2021-04-19	10:12:20	7.8	U1A	4cm
2021-04-19	10:12:20	7.6	U1A	6cm
2021-04-19	10:13:20	8	U1A	1cm
2021-04-19	10:13:20	8.1	U1A	2cm
2021-04-19	10:13:20	7.8	U1A	4cm
2021-04-19	10:13:20	7.6	U1A	6cm
2021-04-19	10:14:20	7.9	U1A	1cm
2021-04-19	10:14:20	8	U1A	2cm
2021-04-19	10:14:20	7.8	U1A	4cm
2021-04-19	10:14:20	7.6	U1A	6cm
2021-04-19	10:15:20	7.9	U1A	1cm
2021-04-19	10:15:20	8	U1A	2cm
2021-04-19	10:15:20	7.7	U1A	4cm
2021-04-19	10:15:20	7.6	U1A	6cm
2021-04-19	10:16:20	7.9	U1A	1cm
2021-04-19	10:16:20	8	U1A	2cm
2021-04-19	10:16:20	7.7	U1A	4cm
2021-04-19	10:16:20	7.6	U1A	6cm
2021-04-19	10:17:20	8	U1A	1cm
2021-04-19	10:17:20	8.1	U1A	2cm
2021-04-19	10:17:20	7.8	U1A	4cm
2021-04-19	10:17:20	7.6	U1A	6cm
2021-04-19	10:18:20	8	U1A	1cm
2021-04-19	10:18:20	8.1	U1A	2cm
2021-04-19	10:18:20	7.8	U1A	4cm
2021-04-19	10:18:20	7.6	U1A	6cm
2021-04-19	10:19:20	8	U1A	1cm
2021-04-19	10:19:20	8.1	U1A	2cm
2021-04-19	10:19:20	7.8	U1A	4cm
2021-04-19	10:19:20	7.6	U1A	6cm
2021-04-19	10:20:20	7.9	U1A	1cm
2021-04-19	10:20:20	8.1	U1A	2cm
2021-04-19	10:20:20	7.7	U1A	4cm
2021-04-19	10:20:20	7.5	U1A	6cm
2021-04-19	10:21:20	8.1	U1A	1cm
2021-04-19	10:21:20	8.1	U1A	2cm
2021-04-19	10:21:20	7.8	U1A	4cm
2021-04-19	10:21:20	7.7	U1A	6cm
2021-04-19	10:22:20	8	U1A	1cm
2021-04-19	10:22:20	8.1	U1A	2cm
2021-04-19	10:22:20	7.8	U1A	4cm
2021-04-19	10:22:20	7.6	U1A	6cm
2021-04-19	10:23:20	8	U1A	1cm
2021-04-19	10:23:20	8.1	U1A	2cm
2021-04-19	10:23:20	7.7	U1A	4cm
2021-04-19	10:23:20	7.6	U1A	6cm
2021-04-19	10:24:20	8.1	U1A	1cm
2021-04-19	10:24:20	8.1	U1A	2cm
2021-04-19	10:24:20	7.8	U1A	4cm
2021-04-19	10:24:20	7.7	U1A	6cm
2021-04-19	10:25:20	8	U1A	1cm
2021-04-19	10:25:20	8.1	U1A	2cm
2021-04-19	10:25:20	7.8	U1A	4cm
2021-04-19	10:25:20	7.6	U1A	6cm
2021-04-19	10:26:20	8	U1A	1cm
2021-04-19	10:26:20	8.1	U1A	2cm
2021-04-19	10:26:20	7.7	U1A	4cm
2021-04-19	10:26:20	7.5	U1A	6cm
2021-04-19	10:27:20	8.1	U1A	1cm
2021-04-19	10:27:20	8.1	U1A	2cm
2021-04-19	10:27:20	7.8	U1A	4cm
2021-04-19	10:27:20	7.6	U1A	6cm
2021-04-19	10:28:20	8	U1A	1cm
2021-04-19	10:28:20	8.1	U1A	2cm
2021-04-19	10:28:20	7.8	U1A	4cm
2021-04-19	10:28:20	7.6	U1A	6cm
2021-04-19	10:29:20	8.1	U1A	1cm
2021-04-19	10:29:20	8.1	U1A	2cm
2021-04-19	10:29:20	7.8	U1A	4cm
2021-04-19	10:29:20	7.6	U1A	6cm
2021-04-19	10:30:20	8	U1A	1cm
2021-04-19	10:30:20	8.1	U1A	2cm
2021-04-19	10:30:20	7.7	U1A	4cm
2021-04-19	10:30:20	7.6	U1A	6cm
2021-04-19	10:31:20	8.1	U1A	1cm
2021-04-19	10:31:20	8.2	U1A	2cm
2021-04-19	10:31:20	7.8	U1A	4cm
2021-04-19	10:31:20	7.7	U1A	6cm
2021-04-19	10:32:20	8.1	U1A	1cm
2021-04-19	10:32:20	8.1	U1A	2cm
2021-04-19	10:32:20	7.8	U1A	4cm
2021-04-19	10:32:20	7.6	U1A	6cm
2021-04-19	10:33:20	8	U1A	1cm
2021-04-19	10:33:20	8	U1A	2cm
2021-04-19	10:33:20	7.7	U1A	4cm
2021-04-19	10:33:20	7.5	U1A	6cm
2021-04-19	10:34:20	8	U1A	1cm
2021-04-19	10:34:20	8.1	U1A	2cm
2021-04-19	10:34:20	7.7	U1A	4cm
2021-04-19	10:34:20	7.6	U1A	6cm
2021-04-19	10:35:20	8	U1A	1cm
2021-04-19	10:35:20	8.1	U1A	2cm
2021-04-19	10:35:20	7.7	U1A	4cm
2021-04-19	10:35:20	7.6	U1A	6cm
2021-04-19	10:36:20	8.1	U1A	1cm
2021-04-19	10:36:20	8.1	U1A	2cm
2021-04-19	10:36:20	7.7	U1A	4cm
2021-04-19	10:36:20	7.6	U1A	6cm
2021-04-19	10:37:20	8.1	U1A	1cm
2021-04-19	10:37:20	8.2	U1A	2cm
2021-04-19	10:37:20	7.7	U1A	4cm
2021-04-19	10:37:20	7.6	U1A	6cm
2021-04-19	10:38:20	8.1	U1A	1cm
2021-04-19	10:38:20	8.1	U1A	2cm
2021-04-19	10:38:20	7.7	U1A	4cm
2021-04-19	10:38:20	7.6	U1A	6cm
2021-04-19	10:39:20	8.1	U1A	1cm
2021-04-19	10:39:20	8.2	U1A	2cm
2021-04-19	10:39:20	7.8	U1A	4cm
2021-04-19	10:39:20	7.6	U1A	6cm
2021-04-19	10:40:20	8.1	U1A	1cm
2021-04-19	10:40:20	8.1	U1A	2cm
2021-04-19	10:40:20	7.7	U1A	4cm
2021-04-19	10:40:20	7.5	U1A	6cm
2021-04-19	10:41:20	8.1	U1A	1cm
2021-04-19	10:41:20	8.2	U1A	2cm
2021-04-19	10:41:20	7.7	U1A	4cm
2021-04-19	10:41:20	7.5	U1A	6cm
2021-04-19	10:42:20	8.2	U1A	1cm
2021-04-19	10:42:20	8.2	U1A	2cm
2021-04-19	10:42:20	7.7	U1A	4cm
2021-04-19	10:42:20	7.6	U1A	6cm
2021-04-19	10:43:20	8.1	U1A	1cm
2021-04-19	10:43:20	8.2	U1A	2cm
2021-04-19	10:43:20	7.7	U1A	4cm
2021-04-19	10:43:20	7.6	U1A	6cm
2021-04-19	10:44:20	8.2	U1A	1cm
2021-04-19	10:44:20	8.2	U1A	2cm
2021-04-19	10:44:20	7.8	U1A	4cm
2021-04-19	10:44:20	7.6	U1A	6cm
2021-04-19	10:45:20	8.2	U1A	1cm
2021-04-19	10:45:20	8.2	U1A	2cm
2021-04-19	10:45:20	7.8	U1A	4cm
2021-04-19	10:45:20	7.6	U1A	6cm
2021-04-19	10:46:20	8.1	U1A	1cm
2021-04-19	10:46:20	8.2	U1A	2cm
2021-04-19	10:46:20	7.7	U1A	4cm
2021-04-19	10:46:20	7.5	U1A	6cm
2021-04-19	10:47:20	8.2	U1A	1cm
2021-04-19	10:47:20	8.2	U1A	2cm
2021-04-19	10:47:20	7.7	U1A	4cm
2021-04-19	10:47:20	7.5	U1A	6cm
2021-04-19	10:48:20	8.1	U1A	1cm
2021-04-19	10:48:20	8.2	U1A	2cm
2021-04-19	10:48:20	7.7	U1A	4cm
2021-04-19	10:48:20	7.5	U1A	6cm
2021-04-19	10:49:20	8.2	U1A	1cm
2021-04-19	10:49:20	8.2	U1A	2cm
2021-04-19	10:49:20	7.7	U1A	4cm
2021-04-19	10:49:20	7.6	U1A	6cm
2021-04-19	10:50:20	8.2	U1A	1cm
2021-04-19	10:50:20	8.2	U1A	2cm
2021-04-19	10:50:20	7.8	U1A	4cm
2021-04-19	10:50:20	7.6	U1A	6cm
2021-04-19	10:51:20	8.1	U1A	1cm
2021-04-19	10:51:20	8.1	U1A	2cm
2021-04-19	10:51:20	7.7	U1A	4cm
2021-04-19	10:51:20	7.5	U1A	6cm
2021-04-19	10:52:20	8.1	U1A	1cm
2021-04-19	10:52:20	8.2	U1A	2cm
2021-04-19	10:52:20	7.7	U1A	4cm
2021-04-19	10:52:20	7.5	U1A	6cm
2021-04-19	10:53:20	8.2	U1A	1cm
2021-04-19	10:53:20	8.3	U1A	2cm
2021-04-19	10:53:20	7.7	U1A	4cm
2021-04-19	10:53:20	7.5	U1A	6cm
2021-04-19	10:54:20	8.3	U1A	1cm
2021-04-19	10:54:20	8.3	U1A	2cm
2021-04-19	10:54:20	7.8	U1A	4cm
2021-04-19	10:54:20	7.6	U1A	6cm
2021-04-19	10:55:20	8.2	U1A	1cm
2021-04-19	10:55:20	8.2	U1A	2cm
2021-04-19	10:55:20	7.7	U1A	4cm
2021-04-19	10:55:20	7.5	U1A	6cm
2021-04-19	10:56:20	8.2	U1A	1cm
2021-04-19	10:56:20	8.2	U1A	2cm
2021-04-19	10:56:20	7.8	U1A	4cm
2021-04-19	10:56:20	7.6	U1A	6cm
2021-04-19	10:57:20	8.2	U1A	1cm
2021-04-19	10:57:20	8.2	U1A	2cm
2021-04-19	10:57:20	7.8	U1A	4cm
2021-04-19	10:57:20	7.6	U1A	6cm
2021-04-19	10:58:20	8.3	U1A	1cm
2021-04-19	10:58:20	8.3	U1A	2cm
2021-04-19	10:58:20	7.8	U1A	4cm
2021-04-19	10:58:20	7.6	U1A	6cm
2021-04-19	10:59:20	8.2	U1A	1cm
2021-04-19	10:59:20	8.2	U1A	2cm
2021-04-19	10:59:20	7.7	U1A	4cm
2021-04-19	10:59:20	7.5	U1A	6cm
2021-04-19	11:00:20	8.3	U1A	1cm
2021-04-19	11:00:20	8.3	U1A	2cm
2021-04-19	11:00:20	7.7	U1A	4cm
2021-04-19	11:00:20	7.5	U1A	6cm
2021-04-19	11:01:20	8.3	U1A	1cm
2021-04-19	11:01:20	8.3	U1A	2cm
2021-04-19	11:01:20	7.7	U1A	4cm
2021-04-19	11:01:20	7.5	U1A	6cm
2021-04-19	11:02:20	8.3	U1A	1cm
2021-04-19	11:02:20	8.3	U1A	2cm
2021-04-19	11:02:20	7.8	U1A	4cm
2021-04-19	11:02:20	7.6	U1A	6cm
2021-04-19	11:03:20	8.2	U1A	1cm
2021-04-19	11:03:20	8.2	U1A	2cm
2021-04-19	11:03:20	7.7	U1A	4cm
2021-04-19	11:03:20	7.5	U1A	6cm
2021-04-19	11:04:20	8.2	U1A	1cm
2021-04-19	11:04:20	8.3	U1A	2cm
2021-04-19	11:04:20	7.8	U1A	4cm
2021-04-19	11:04:20	7.5	U1A	6cm
2021-04-19	11:05:20	8.3	U1A	1cm
2021-04-19	11:05:20	8.3	U1A	2cm
2021-04-19	11:05:20	7.8	U1A	4cm
2021-04-19	11:05:20	7.6	U1A	6cm
2021-04-19	11:06:20	8.3	U1A	1cm
2021-04-19	11:06:20	8.3	U1A	2cm
2021-04-19	11:06:20	7.8	U1A	4cm
2021-04-19	11:06:20	7.6	U1A	6cm
2021-04-19	11:07:20	8.3	U1A	1cm
2021-04-19	11:07:20	8.3	U1A	2cm
2021-04-19	11:07:20	7.7	U1A	4cm
2021-04-19	11:07:20	7.5	U1A	6cm
2021-04-19	11:08:20	8.3	U1A	1cm
2021-04-19	11:08:20	8.3	U1A	2cm
2021-04-19	11:08:20	7.7	U1A	4cm
2021-04-19	11:08:20	7.5	U1A	6cm
2021-04-19	11:09:20	8.3	U1A	1cm
2021-04-19	11:09:20	8.3	U1A	2cm
2021-04-19	11:09:20	7.7	U1A	4cm
2021-04-19	11:09:20	7.5	U1A	6cm
2021-04-19	11:10:20	8.3	U1A	1cm
2021-04-19	11:10:20	8.3	U1A	2cm
2021-04-19	11:10:20	7.8	U1A	4cm
2021-04-19	11:10:20	7.5	U1A	6cm
2021-04-19	11:11:20	8.3	U1A	1cm
2021-04-19	11:11:20	8.4	U1A	2cm
2021-04-19	11:11:20	7.8	U1A	4cm
2021-04-19	11:11:20	7.6	U1A	6cm
2021-04-19	11:12:20	8.4	U1A	1cm
2021-04-19	11:12:20	8.4	U1A	2cm
2021-04-19	11:12:20	7.8	U1A	4cm
2021-04-19	11:12:20	7.6	U1A	6cm
2021-04-19	11:13:20	8.3	U1A	1cm
2021-04-19	11:13:20	8.3	U1A	2cm
2021-04-19	11:13:20	7.8	U1A	4cm
2021-04-19	11:13:20	7.5	U1A	6cm
2021-04-19	11:14:20	8.3	U1A	1cm
2021-04-19	11:14:20	8.4	U1A	2cm
2021-04-19	11:14:20	7.8	U1A	4cm
2021-04-19	11:14:20	7.5	U1A	6cm
2021-04-19	11:15:20	8.4	U1A	1cm
2021-04-19	11:15:20	8.4	U1A	2cm
2021-04-19	11:15:20	7.8	U1A	4cm
2021-04-19	11:15:20	7.6	U1A	6cm
2021-04-19	11:16:20	8.4	U1A	1cm
2021-04-19	11:16:20	8.4	U1A	2cm
2021-04-19	11:16:20	7.8	U1A	4cm
2021-04-19	11:16:20	7.6	U1A	6cm
2021-04-19	11:17:20	8.4	U1A	1cm
2021-04-19	11:17:20	8.4	U1A	2cm
2021-04-19	11:17:20	7.8	U1A	4cm
2021-04-19	11:17:20	7.6	U1A	6cm
2021-04-19	11:18:20	8.4	U1A	1cm
2021-04-19	11:18:20	8.4	U1A	2cm
2021-04-19	11:18:20	7.8	U1A	4cm
2021-04-19	11:18:20	7.6	U1A	6cm
2021-04-19	11:19:20	8.3	U1A	1cm
2021-04-19	11:19:20	8.3	U1A	2cm
2021-04-19	11:19:20	7.7	U1A	4cm
2021-04-19	11:19:20	7.5	U1A	6cm
2021-04-19	11:20:20	8.4	U1A	1cm
2021-04-19	11:20:20	8.4	U1A	2cm
2021-04-19	11:20:20	7.7	U1A	4cm
2021-04-19	11:20:20	7.5	U1A	6cm
2021-04-19	11:21:20	8.4	U1A	1cm
2021-04-19	11:21:20	8.4	U1A	2cm
2021-04-19	11:21:20	7.8	U1A	4cm
2021-04-19	11:21:20	7.5	U1A	6cm
2021-04-19	11:22:20	8.4	U1A	1cm
2021-04-19	11:22:20	8.4	U1A	2cm
2021-04-19	11:22:20	7.8	U1A	4cm
2021-04-19	11:22:20	7.5	U1A	6cm
2021-04-19	11:23:20	8.5	U1A	1cm
2021-04-19	11:23:20	8.5	U1A	2cm
2021-04-19	11:23:20	7.8	U1A	4cm
2021-04-19	11:23:20	7.6	U1A	6cm
2021-04-19	11:24:20	8.5	U1A	1cm
2021-04-19	11:24:20	8.5	U1A	2cm
2021-04-19	11:24:20	7.9	U1A	4cm
2021-04-19	11:24:20	7.6	U1A	6cm
2021-04-19	11:25:20	8.5	U1A	1cm
2021-04-19	11:25:20	8.5	U1A	2cm
2021-04-19	11:25:20	7.9	U1A	4cm
2021-04-19	11:25:20	7.6	U1A	6cm
2021-04-19	11:26:20	8.5	U1A	1cm
2021-04-19	11:26:20	8.5	U1A	2cm
2021-04-19	11:26:20	7.9	U1A	4cm
2021-04-19	11:26:20	7.6	U1A	6cm
2021-04-19	11:27:20	8.4	U1A	1cm
2021-04-19	11:27:20	8.4	U1A	2cm
2021-04-19	11:27:20	7.8	U1A	4cm
2021-04-19	11:27:20	7.6	U1A	6cm
2021-04-19	11:28:20	8.4	U1A	1cm
2021-04-19	11:28:20	8.4	U1A	2cm
2021-04-19	11:28:20	7.8	U1A	4cm
2021-04-19	11:28:20	7.6	U1A	6cm
2021-04-19	11:29:20	8.5	U1A	1cm
2021-04-19	11:29:20	8.5	U1A	2cm
2021-04-19	11:29:20	7.8	U1A	4cm
2021-04-19	11:29:20	7.6	U1A	6cm
2021-04-19	11:30:20	8.5	U1A	1cm
2021-04-19	11:30:20	8.5	U1A	2cm
2021-04-19	11:30:20	7.8	U1A	4cm
2021-04-19	11:30:20	7.6	U1A	6cm
2021-04-19	11:31:20	8.5	U1A	1cm
2021-04-19	11:31:20	8.5	U1A	2cm
2021-04-19	11:31:20	7.8	U1A	4cm
2021-04-19	11:31:20	7.6	U1A	6cm
2021-04-19	11:32:20	8.5	U1A	1cm
2021-04-19	11:32:20	8.5	U1A	2cm
2021-04-19	11:32:20	7.9	U1A	4cm
2021-04-19	11:32:20	7.6	U1A	6cm
2021-04-19	11:33:20	8.5	U1A	1cm
2021-04-19	11:33:20	8.5	U1A	2cm
2021-04-19	11:33:20	7.9	U1A	4cm
2021-04-19	11:33:20	7.6	U1A	6cm
2021-04-19	11:34:20	8.5	U1A	1cm
2021-04-19	11:34:20	8.5	U1A	2cm
2021-04-19	11:34:20	7.9	U1A	4cm
2021-04-19	11:34:20	7.6	U1A	6cm
2021-04-19	11:35:20	8.4	U1A	1cm
2021-04-19	11:35:20	8.4	U1A	2cm
2021-04-19	11:35:20	7.8	U1A	4cm
2021-04-19	11:35:20	7.5	U1A	6cm
2021-04-19	11:36:20	8.5	U1A	1cm
2021-04-19	11:36:20	8.5	U1A	2cm
2021-04-19	11:36:20	7.8	U1A	4cm
2021-04-19	11:36:20	7.6	U1A	6cm
2021-04-19	11:37:20	8.5	U1A	1cm
2021-04-19	11:37:20	8.5	U1A	2cm
2021-04-19	11:37:20	7.9	U1A	4cm
2021-04-19	11:37:20	7.6	U1A	6cm
2021-04-19	11:38:20	8.5	U1A	1cm
2021-04-19	11:38:20	8.5	U1A	2cm
2021-04-19	11:38:20	7.9	U1A	4cm
2021-04-19	11:38:20	7.6	U1A	6cm
2021-04-19	11:39:20	8.6	U1A	1cm
2021-04-19	11:39:20	8.5	U1A	2cm
2021-04-19	11:39:20	7.9	U1A	4cm
2021-04-19	11:39:20	7.6	U1A	6cm
2021-04-19	11:40:20	8.6	U1A	1cm
2021-04-19	11:40:20	8.6	U1A	2cm
2021-04-19	11:40:20	7.9	U1A	4cm
2021-04-19	11:40:20	7.6	U1A	6cm
2021-04-19	11:41:20	8.6	U1A	1cm
2021-04-19	11:41:20	8.6	U1A	2cm
2021-04-19	11:41:20	7.9	U1A	4cm
2021-04-19	11:41:20	7.6	U1A	6cm
2021-04-19	11:42:20	8.6	U1A	1cm
2021-04-19	11:42:20	8.6	U1A	2cm
2021-04-19	11:42:20	7.9	U1A	4cm
2021-04-19	11:42:20	7.7	U1A	6cm
2021-04-19	11:43:20	8.6	U1A	1cm
2021-04-19	11:43:20	8.6	U1A	2cm
2021-04-19	11:43:20	7.9	U1A	4cm
2021-04-19	11:43:20	7.7	U1A	6cm
2021-04-19	11:44:20	8.6	U1A	1cm
2021-04-19	11:44:20	8.6	U1A	2cm
2021-04-19	11:44:20	7.9	U1A	4cm
2021-04-19	11:44:20	7.7	U1A	6cm
2021-04-19	11:45:20	8.5	U1A	1cm
2021-04-19	11:45:20	8.5	U1A	2cm
2021-04-19	11:45:20	7.8	U1A	4cm
2021-04-19	11:45:20	7.6	U1A	6cm
2021-04-19	11:46:20	8.5	U1A	1cm
2021-04-19	11:46:20	8.5	U1A	2cm
2021-04-19	11:46:20	7.8	U1A	4cm
2021-04-19	11:46:20	7.6	U1A	6cm
2021-04-19	11:47:20	8.6	U1A	1cm
2021-04-19	11:47:20	8.5	U1A	2cm
2021-04-19	11:47:20	7.9	U1A	4cm
2021-04-19	11:47:20	7.6	U1A	6cm
2021-04-19	11:48:20	8.6	U1A	1cm
2021-04-19	11:48:20	8.6	U1A	2cm
2021-04-19	11:48:20	7.9	U1A	4cm
2021-04-19	11:48:20	7.6	U1A	6cm
2021-04-19	11:49:20	8.6	U1A	1cm
2021-04-19	11:49:20	8.6	U1A	2cm
2021-04-19	11:49:20	7.9	U1A	4cm
2021-04-19	11:49:20	7.6	U1A	6cm
2021-04-19	11:50:20	8.7	U1A	1cm
2021-04-19	11:50:20	8.6	U1A	2cm
2021-04-19	11:50:20	7.9	U1A	4cm
2021-04-19	11:50:20	7.6	U1A	6cm
2021-04-19	11:51:20	8.7	U1A	1cm
2021-04-19	11:51:20	8.7	U1A	2cm
2021-04-19	11:51:20	7.9	U1A	4cm
2021-04-19	11:51:20	7.6	U1A	6cm
2021-04-19	11:52:20	8.7	U1A	1cm
2021-04-19	11:52:20	8.7	U1A	2cm
2021-04-19	11:52:20	8	U1A	4cm
2021-04-19	11:52:20	7.6	U1A	6cm
2021-04-19	11:53:20	8.7	U1A	1cm
2021-04-19	11:53:20	8.7	U1A	2cm
2021-04-19	11:53:20	8	U1A	4cm
2021-04-19	11:53:20	7.6	U1A	6cm
2021-04-19	11:54:20	8.6	U1A	1cm
2021-04-19	11:54:20	8.6	U1A	2cm
2021-04-19	11:54:20	7.9	U1A	4cm
2021-04-19	11:54:20	7.6	U1A	6cm
2021-04-19	11:55:20	8.6	U1A	1cm
2021-04-19	11:55:20	8.6	U1A	2cm
2021-04-19	11:55:20	7.9	U1A	4cm
2021-04-19	11:55:20	7.6	U1A	6cm
2021-04-19	11:56:20	8.6	U1A	1cm
2021-04-19	11:56:20	8.6	U1A	2cm
2021-04-19	11:56:20	7.9	U1A	4cm
2021-04-19	11:56:20	7.6	U1A	6cm
2021-04-19	11:57:20	8.7	U1A	1cm
2021-04-19	11:57:20	8.6	U1A	2cm
2021-04-19	11:57:20	7.9	U1A	4cm
2021-04-19	11:57:20	7.6	U1A	6cm
2021-04-19	11:58:20	8.7	U1A	1cm
2021-04-19	11:58:20	8.6	U1A	2cm
2021-04-19	11:58:20	7.9	U1A	4cm
2021-04-19	11:58:20	7.6	U1A	6cm
2021-04-19	11:59:20	8.7	U1A	1cm
2021-04-19	11:59:20	8.7	U1A	2cm
2021-04-19	11:59:20	7.9	U1A	4cm
2021-04-19	11:59:20	7.6	U1A	6cm
2021-04-19	12:00:20	8.7	U1A	1cm
2021-04-19	12:00:20	8.7	U1A	2cm
2021-04-19	12:00:20	7.9	U1A	4cm
2021-04-19	12:00:20	7.6	U1A	6cm
2021-04-19	12:01:20	8.8	U1A	1cm
2021-04-19	12:01:20	8.7	U1A	2cm
2021-04-19	12:01:20	7.9	U1A	4cm
2021-04-19	12:01:20	7.7	U1A	6cm
2021-04-19	12:02:20	8.8	U1A	1cm
2021-04-19	12:02:20	8.7	U1A	2cm
2021-04-19	12:02:20	7.9	U1A	4cm
2021-04-19	12:02:20	7.7	U1A	6cm
2021-04-19	12:03:20	8.8	U1A	1cm
2021-04-19	12:03:20	8.7	U1A	2cm
2021-04-19	12:03:20	7.9	U1A	4cm
2021-04-19	12:03:20	7.7	U1A	6cm
2021-04-19	12:04:20	8.8	U1A	1cm
2021-04-19	12:04:20	8.8	U1A	2cm
2021-04-19	12:04:20	8	U1A	4cm
2021-04-19	12:04:20	7.7	U1A	6cm
2021-04-19	12:05:20	8.8	U1A	1cm
2021-04-19	12:05:20	8.8	U1A	2cm
2021-04-19	12:05:20	8	U1A	4cm
2021-04-19	12:05:20	7.7	U1A	6cm
2021-04-19	12:06:20	8.8	U1A	1cm
2021-04-19	12:06:20	8.8	U1A	2cm
2021-04-19	12:06:20	8	U1A	4cm
2021-04-19	12:06:20	7.7	U1A	6cm
2021-04-19	12:07:20	8.8	U1A	1cm
2021-04-19	12:07:20	8.8	U1A	2cm
2021-04-19	12:07:20	8	U1A	4cm
2021-04-19	12:07:20	7.7	U1A	6cm
2021-04-19	12:08:20	8.8	U1A	1cm
2021-04-19	12:08:20	8.8	U1A	2cm
2021-04-19	12:08:20	8	U1A	4cm
2021-04-19	12:08:20	7.7	U1A	6cm
2021-04-19	12:09:20	8.7	U1A	1cm
2021-04-19	12:09:20	8.7	U1A	2cm
2021-04-19	12:09:20	8	U1A	4cm
2021-04-19	12:09:20	7.6	U1A	6cm
2021-04-19	12:10:20	8.8	U1A	1cm
2021-04-19	12:10:20	8.7	U1A	2cm
2021-04-19	12:10:20	8	U1A	4cm
2021-04-19	12:10:20	7.6	U1A	6cm
2021-04-19	12:11:20	8.8	U1A	1cm
2021-04-19	12:11:20	8.7	U1A	2cm
2021-04-19	12:11:20	8	U1A	4cm
2021-04-19	12:11:20	7.6	U1A	6cm
2021-04-19	12:12:20	8.8	U1A	1cm
2021-04-19	12:12:20	8.8	U1A	2cm
2021-04-19	12:12:20	8	U1A	4cm
2021-04-19	12:12:20	7.6	U1A	6cm
2021-04-19	12:13:20	8.8	U1A	1cm
2021-04-19	12:13:20	8.8	U1A	2cm
2021-04-19	12:13:20	8	U1A	4cm
2021-04-19	12:13:20	7.6	U1A	6cm
2021-04-19	12:14:20	8.9	U1A	1cm
2021-04-19	12:14:20	8.8	U1A	2cm
2021-04-19	12:14:20	8	U1A	4cm
2021-04-19	12:14:20	7.6	U1A	6cm
2021-04-19	12:15:20	8.9	U1A	1cm
2021-04-19	12:15:20	8.8	U1A	2cm
2021-04-19	12:15:20	8	U1A	4cm
2021-04-19	12:15:20	7.7	U1A	6cm
2021-04-19	12:16:20	8.9	U1A	1cm
2021-04-19	12:16:20	8.8	U1A	2cm
2021-04-19	12:16:20	8	U1A	4cm
2021-04-19	12:16:20	7.7	U1A	6cm
2021-04-19	12:17:20	8.9	U1A	1cm
2021-04-19	12:17:20	8.9	U1A	2cm
2021-04-19	12:17:20	8	U1A	4cm
2021-04-19	12:17:20	7.7	U1A	6cm
2021-04-19	12:18:20	8.9	U1A	1cm
2021-04-19	12:18:20	8.9	U1A	2cm
2021-04-19	12:18:20	8	U1A	4cm
2021-04-19	12:18:20	7.7	U1A	6cm
2021-04-19	12:19:20	8.9	U1A	1cm
2021-04-19	12:19:20	8.9	U1A	2cm
2021-04-19	12:19:20	8	U1A	4cm
2021-04-19	12:19:20	7.7	U1A	6cm
2021-04-19	12:20:20	8.9	U1A	1cm
2021-04-19	12:20:20	8.9	U1A	2cm
2021-04-19	12:20:20	8	U1A	4cm
2021-04-19	12:20:20	7.7	U1A	6cm
2021-04-19	12:21:20	8.9	U1A	1cm
2021-04-19	12:21:20	8.9	U1A	2cm
2021-04-19	12:21:20	8	U1A	4cm
2021-04-19	12:21:20	7.7	U1A	6cm
2021-04-19	12:22:20	9	U1A	1cm
2021-04-19	12:22:20	8.9	U1A	2cm
2021-04-19	12:22:20	8.1	U1A	4cm
2021-04-19	12:22:20	7.7	U1A	6cm
2021-04-19	12:23:20	9	U1A	1cm
2021-04-19	12:23:20	8.9	U1A	2cm
2021-04-19	12:23:20	8.1	U1A	4cm
2021-04-19	12:23:20	7.8	U1A	6cm
2021-04-19	12:24:20	9	U1A	1cm
2021-04-19	12:24:20	9	U1A	2cm
2021-04-19	12:24:20	8.1	U1A	4cm
2021-04-19	12:24:20	7.8	U1A	6cm
2021-04-19	12:25:20	9.1	U1A	1cm
2021-04-19	12:25:20	9	U1A	2cm
2021-04-19	12:25:20	8.1	U1A	4cm
2021-04-19	12:25:20	7.8	U1A	6cm
2021-04-19	12:26:20	9.1	U1A	1cm
2021-04-19	12:26:20	9	U1A	2cm
2021-04-19	12:26:20	8.1	U1A	4cm
2021-04-19	12:26:20	7.8	U1A	6cm
2021-04-19	12:27:20	9	U1A	1cm
2021-04-19	12:27:20	9	U1A	2cm
2021-04-19	12:27:20	8	U1A	4cm
2021-04-19	12:27:20	7.7	U1A	6cm
2021-04-19	12:28:20	9	U1A	1cm
2021-04-19	12:28:20	9	U1A	2cm
2021-04-19	12:28:20	8	U1A	4cm
2021-04-19	12:28:20	7.7	U1A	6cm
2021-04-19	12:29:20	9	U1A	1cm
2021-04-19	12:29:20	9	U1A	2cm
2021-04-19	12:29:20	8	U1A	4cm
2021-04-19	12:29:20	7.7	U1A	6cm
2021-04-19	12:30:20	9	U1A	1cm
2021-04-19	12:30:20	9	U1A	2cm
2021-04-19	12:30:20	8	U1A	4cm
2021-04-19	12:30:20	7.7	U1A	6cm
2021-04-19	12:31:20	9.1	U1A	1cm
2021-04-19	12:31:20	9	U1A	2cm
2021-04-19	12:31:20	8	U1A	4cm
2021-04-19	12:31:20	7.7	U1A	6cm
2021-04-19	12:32:20	9.1	U1A	1cm
2021-04-19	12:32:20	9	U1A	2cm
2021-04-19	12:32:20	8	U1A	4cm
2021-04-19	12:32:20	7.7	U1A	6cm
2021-04-19	12:33:20	9.1	U1A	1cm
2021-04-19	12:33:20	9.1	U1A	2cm
2021-04-19	12:33:20	8	U1A	4cm
2021-04-19	12:33:20	7.7	U1A	6cm
2021-04-19	12:34:20	9.2	U1A	1cm
2021-04-19	12:34:20	9.1	U1A	2cm
2021-04-19	12:34:20	8.1	U1A	4cm
2021-04-19	12:34:20	7.7	U1A	6cm
2021-04-19	12:35:20	9.2	U1A	1cm
2021-04-19	12:35:20	9.1	U1A	2cm
2021-04-19	12:35:20	8.1	U1A	4cm
2021-04-19	12:35:20	7.7	U1A	6cm
2021-04-19	12:36:20	9.2	U1A	1cm
2021-04-19	12:36:20	9.2	U1A	2cm
2021-04-19	12:36:20	8.1	U1A	4cm
2021-04-19	12:36:20	7.7	U1A	6cm
2021-04-19	12:37:20	9.2	U1A	1cm
2021-04-19	12:37:20	9.2	U1A	2cm
2021-04-19	12:37:20	8.1	U1A	4cm
2021-04-19	12:37:20	7.7	U1A	6cm
2021-04-19	12:38:20	9.2	U1A	1cm
2021-04-19	12:38:20	9.2	U1A	2cm
2021-04-19	12:38:20	8.1	U1A	4cm
2021-04-19	12:38:20	7.7	U1A	6cm
2021-04-19	12:39:20	9.2	U1A	1cm
2021-04-19	12:39:20	9.2	U1A	2cm
2021-04-19	12:39:20	8.1	U1A	4cm
2021-04-19	12:39:20	7.7	U1A	6cm
2021-04-19	12:40:20	9.2	U1A	1cm
2021-04-19	12:40:20	9.2	U1A	2cm
2021-04-19	12:40:20	8.1	U1A	4cm
2021-04-19	12:40:20	7.8	U1A	6cm
2021-04-19	12:41:20	9.3	U1A	1cm
2021-04-19	12:41:20	9.2	U1A	2cm
2021-04-19	12:41:20	8.2	U1A	4cm
2021-04-19	12:41:20	7.8	U1A	6cm
2021-04-19	12:42:20	9.3	U1A	1cm
2021-04-19	12:42:20	9.2	U1A	2cm
2021-04-19	12:42:20	8.2	U1A	4cm
2021-04-19	12:42:20	7.8	U1A	6cm
2021-04-19	12:43:20	9.3	U1A	1cm
2021-04-19	12:43:20	9.2	U1A	2cm
2021-04-19	12:43:20	8.2	U1A	4cm
2021-04-19	12:43:20	7.8	U1A	6cm
2021-04-19	12:44:20	9.3	U1A	1cm
2021-04-19	12:44:20	9.2	U1A	2cm
2021-04-19	12:44:20	8.2	U1A	4cm
2021-04-19	12:44:20	7.8	U1A	6cm
2021-04-19	12:45:20	9.3	U1A	1cm
2021-04-19	12:45:20	9.2	U1A	2cm
2021-04-19	12:45:20	8.2	U1A	4cm
2021-04-19	12:45:20	7.8	U1A	6cm
2021-04-19	12:46:20	9.4	U1A	1cm
2021-04-19	12:46:20	9.3	U1A	2cm
2021-04-19	12:46:20	8.2	U1A	4cm
2021-04-19	12:46:20	7.8	U1A	6cm
2021-04-19	12:47:20	9.4	U1A	1cm
2021-04-19	12:47:20	9.3	U1A	2cm
2021-04-19	12:47:20	8.2	U1A	4cm
2021-04-19	12:47:20	7.8	U1A	6cm
2021-04-19	12:48:20	9.4	U1A	1cm
2021-04-19	12:48:20	9.3	U1A	2cm
2021-04-19	12:48:20	8.2	U1A	4cm
2021-04-19	12:48:20	7.9	U1A	6cm
2021-04-19	12:49:20	9.4	U1A	1cm
2021-04-19	12:49:20	9.3	U1A	2cm
2021-04-19	12:49:20	8.2	U1A	4cm
2021-04-19	12:49:20	7.9	U1A	6cm
2021-04-19	12:50:20	9.4	U1A	1cm
2021-04-19	12:50:20	9.3	U1A	2cm
2021-04-19	12:50:20	8.2	U1A	4cm
2021-04-19	12:50:20	7.9	U1A	6cm
2021-04-19	12:51:20	9.3	U1A	1cm
2021-04-19	12:51:20	9.3	U1A	2cm
2021-04-19	12:51:20	8.1	U1A	4cm
2021-04-19	12:51:20	7.7	U1A	6cm
2021-04-19	12:52:20	9.3	U1A	1cm
2021-04-19	12:52:20	9.3	U1A	2cm
2021-04-19	12:52:20	8.1	U1A	4cm
2021-04-19	12:52:20	7.7	U1A	6cm
2021-04-19	12:53:20	9.3	U1A	1cm
2021-04-19	12:53:20	9.3	U1A	2cm
2021-04-19	12:53:20	8.1	U1A	4cm
2021-04-19	12:53:20	7.7	U1A	6cm
2021-04-19	12:54:20	9.3	U1A	1cm
2021-04-19	12:54:20	9.3	U1A	2cm
2021-04-19	12:54:20	8.2	U1A	4cm
2021-04-19	12:54:20	7.7	U1A	6cm
2021-04-19	12:55:20	9.3	U1A	1cm
2021-04-19	12:55:20	9.3	U1A	2cm
2021-04-19	12:55:20	8.2	U1A	4cm
2021-04-19	12:55:20	7.7	U1A	6cm
2021-04-19	12:56:20	9.4	U1A	1cm
2021-04-19	12:56:20	9.3	U1A	2cm
2021-04-19	12:56:20	8.2	U1A	4cm
2021-04-19	12:56:20	7.7	U1A	6cm
2021-04-19	12:57:20	9.4	U1A	1cm
2021-04-19	12:57:20	9.3	U1A	2cm
2021-04-19	12:57:20	8.2	U1A	4cm
2021-04-19	12:57:20	7.7	U1A	6cm
2021-04-19	12:58:20	9.4	U1A	1cm
2021-04-19	12:58:20	9.3	U1A	2cm
2021-04-19	12:58:20	8.2	U1A	4cm
2021-04-19	12:58:20	7.8	U1A	6cm
2021-04-19	12:59:20	9.4	U1A	1cm
2021-04-19	12:59:20	9.3	U1A	2cm
2021-04-19	12:59:20	8.2	U1A	4cm
2021-04-19	12:59:20	7.8	U1A	6cm
2021-04-19	13:00:20	9.4	U1A	1cm
2021-04-19	13:00:20	9.3	U1A	2cm
2021-04-19	13:00:20	8.3	U1A	4cm
2021-04-19	13:00:20	7.8	U1A	6cm
2021-04-19	13:01:20	9.4	U1A	1cm
2021-04-19	13:01:20	9.3	U1A	2cm
2021-04-19	13:01:20	8.3	U1A	4cm
2021-04-19	13:01:20	7.8	U1A	6cm
2021-04-19	13:02:20	9.4	U1A	1cm
2021-04-19	13:02:20	9.3	U1A	2cm
2021-04-19	13:02:20	8.3	U1A	4cm
2021-04-19	13:02:20	7.8	U1A	6cm
2021-04-19	13:03:20	9.4	U1A	1cm
2021-04-19	13:03:20	9.3	U1A	2cm
2021-04-19	13:03:20	8.3	U1A	4cm
2021-04-19	13:03:20	7.8	U1A	6cm
2021-04-19	13:04:20	9.5	U1A	1cm
2021-04-19	13:04:20	9.4	U1A	2cm
2021-04-19	13:04:20	8.3	U1A	4cm
2021-04-19	13:04:20	7.8	U1A	6cm
2021-04-19	13:05:20	9.5	U1A	1cm
2021-04-19	13:05:20	9.4	U1A	2cm
2021-04-19	13:05:20	8.3	U1A	4cm
2021-04-19	13:05:20	7.8	U1A	6cm
2021-04-19	13:06:20	9.5	U1A	1cm
2021-04-19	13:06:20	9.4	U1A	2cm
2021-04-19	13:06:20	8.3	U1A	4cm
2021-04-19	13:06:20	7.8	U1A	6cm
2021-04-19	13:07:20	9.5	U1A	1cm
2021-04-19	13:07:20	9.4	U1A	2cm
2021-04-19	13:07:20	8.3	U1A	4cm
2021-04-19	13:07:20	7.9	U1A	6cm
2021-04-19	13:08:20	9.5	U1A	1cm
2021-04-19	13:08:20	9.4	U1A	2cm
2021-04-19	13:08:20	8.3	U1A	4cm
2021-04-19	13:08:20	7.9	U1A	6cm
2021-04-19	13:09:20	9.5	U1A	1cm
2021-04-19	13:09:20	9.4	U1A	2cm
2021-04-19	13:09:20	8.3	U1A	4cm
2021-04-19	13:09:20	7.9	U1A	6cm
2021-04-19	13:10:20	9.5	U1A	1cm
2021-04-19	13:10:20	9.4	U1A	2cm
2021-04-19	13:10:20	8.3	U1A	4cm
2021-04-19	13:10:20	7.9	U1A	6cm
2021-04-19	13:11:20	9.5	U1A	1cm
2021-04-19	13:11:20	9.4	U1A	2cm
2021-04-19	13:11:20	8.3	U1A	4cm
2021-04-19	13:11:20	7.9	U1A	6cm
2021-04-19	13:12:20	9.5	U1A	1cm
2021-04-19	13:12:20	9.5	U1A	2cm
2021-04-19	13:12:20	8.3	U1A	4cm
2021-04-19	13:12:20	7.9	U1A	6cm
2021-04-19	13:13:20	9.5	U1A	1cm
2021-04-19	13:13:20	9.5	U1A	2cm
2021-04-19	13:13:20	8.3	U1A	4cm
2021-04-19	13:13:20	7.9	U1A	6cm
2021-04-19	13:14:20	9.5	U1A	1cm
2021-04-19	13:14:20	9.5	U1A	2cm
2021-04-19	13:14:20	8.3	U1A	4cm
2021-04-19	13:14:20	7.9	U1A	6cm
2021-04-19	13:15:20	9.6	U1A	1cm
2021-04-19	13:15:20	9.5	U1A	2cm
2021-04-19	13:15:20	8.4	U1A	4cm
2021-04-19	13:15:20	7.9	U1A	6cm
2021-04-19	13:16:20	9.6	U1A	1cm
2021-04-19	13:16:20	9.5	U1A	2cm
2021-04-19	13:16:20	8.4	U1A	4cm
2021-04-19	13:16:20	7.9	U1A	6cm
2021-04-19	13:17:20	9.6	U1A	1cm
2021-04-19	13:17:20	9.5	U1A	2cm
2021-04-19	13:17:20	8.4	U1A	4cm
2021-04-19	13:17:20	7.9	U1A	6cm
2021-04-19	13:18:20	9.6	U1A	1cm
2021-04-19	13:18:20	9.5	U1A	2cm
2021-04-19	13:18:20	8.4	U1A	4cm
2021-04-19	13:18:20	7.9	U1A	6cm
2021-04-19	13:19:20	9.6	U1A	1cm
2021-04-19	13:19:20	9.5	U1A	2cm
2021-04-19	13:19:20	8.4	U1A	4cm
2021-04-19	13:19:20	7.9	U1A	6cm
2021-04-19	13:20:20	9.7	U1A	1cm
2021-04-19	13:20:20	9.5	U1A	2cm
2021-04-19	13:20:20	8.4	U1A	4cm
2021-04-19	13:20:20	7.9	U1A	6cm
2021-04-19	13:21:20	9.7	U1A	1cm
2021-04-19	13:21:20	9.5	U1A	2cm
2021-04-19	13:21:20	8.4	U1A	4cm
2021-04-19	13:21:20	7.9	U1A	6cm
2021-04-19	13:22:20	9.7	U1A	1cm
2021-04-19	13:22:20	9.5	U1A	2cm
2021-04-19	13:22:20	8.4	U1A	4cm
2021-04-19	13:22:20	7.9	U1A	6cm
2021-04-19	13:23:20	9.6	U1A	1cm
2021-04-19	13:23:20	9.5	U1A	2cm
2021-04-19	13:23:20	8.4	U1A	4cm
2021-04-19	13:23:20	7.8	U1A	6cm
2021-04-19	13:24:20	9.7	U1A	1cm
2021-04-19	13:24:20	9.6	U1A	2cm
2021-04-19	13:24:20	8.5	U1A	4cm
2021-04-19	13:24:20	7.9	U1A	6cm
2021-04-19	13:25:20	9.6	U1A	1cm
2021-04-19	13:25:20	9.5	U1A	2cm
2021-04-19	13:25:20	8.4	U1A	4cm
2021-04-19	13:25:20	7.8	U1A	6cm
2021-04-19	13:26:20	9.6	U1A	1cm
2021-04-19	13:26:20	9.5	U1A	2cm
2021-04-19	13:26:20	8.4	U1A	4cm
2021-04-19	13:26:20	7.9	U1A	6cm
2021-04-19	13:27:20	9.6	U1A	1cm
2021-04-19	13:27:20	9.6	U1A	2cm
2021-04-19	13:27:20	8.4	U1A	4cm
2021-04-19	13:27:20	7.9	U1A	6cm
2021-04-19	13:28:20	9.6	U1A	1cm
2021-04-19	13:28:20	9.6	U1A	2cm
2021-04-19	13:28:20	8.4	U1A	4cm
2021-04-19	13:28:20	7.9	U1A	6cm
2021-04-19	13:29:20	9.6	U1A	1cm
2021-04-19	13:29:20	9.6	U1A	2cm
2021-04-19	13:29:20	8.4	U1A	4cm
2021-04-19	13:29:20	7.9	U1A	6cm
2021-04-19	13:30:20	9.7	U1A	1cm
2021-04-19	13:30:20	9.6	U1A	2cm
2021-04-19	13:30:20	8.4	U1A	4cm
2021-04-19	13:30:20	7.9	U1A	6cm
2021-04-19	13:31:20	9.7	U1A	1cm
2021-04-19	13:31:20	9.6	U1A	2cm
2021-04-19	13:31:20	8.4	U1A	4cm
2021-04-19	13:31:20	7.9	U1A	6cm
2021-04-19	13:32:20	9.7	U1A	1cm
2021-04-19	13:32:20	9.6	U1A	2cm
2021-04-19	13:32:20	8.4	U1A	4cm
2021-04-19	13:32:20	7.9	U1A	6cm
2021-04-19	13:33:20	9.7	U1A	1cm
2021-04-19	13:33:20	9.7	U1A	2cm
2021-04-19	13:33:20	8.4	U1A	4cm
2021-04-19	13:33:20	7.9	U1A	6cm
2021-04-19	13:34:20	9.7	U1A	1cm
2021-04-19	13:34:20	9.7	U1A	2cm
2021-04-19	13:34:20	8.4	U1A	4cm
2021-04-19	13:34:20	7.9	U1A	6cm
2021-04-19	13:35:20	9.7	U1A	1cm
2021-04-19	13:35:20	9.7	U1A	2cm
2021-04-19	13:35:20	8.4	U1A	4cm
2021-04-19	13:35:20	7.9	U1A	6cm
2021-04-19	13:36:20	9.7	U1A	1cm
2021-04-19	13:36:20	9.7	U1A	2cm
2021-04-19	13:36:20	8.4	U1A	4cm
2021-04-19	13:36:20	8	U1A	6cm
2021-04-19	13:37:20	9.8	U1A	1cm
2021-04-19	13:37:20	9.7	U1A	2cm
2021-04-19	13:37:20	8.4	U1A	4cm
2021-04-19	13:37:20	8	U1A	6cm
2021-04-19	13:38:20	9.8	U1A	1cm
2021-04-19	13:38:20	9.8	U1A	2cm
2021-04-19	13:38:20	8.4	U1A	4cm
2021-04-19	13:38:20	8	U1A	6cm
2021-04-19	13:39:20	9.8	U1A	1cm
2021-04-19	13:39:20	9.8	U1A	2cm
2021-04-19	13:39:20	8.5	U1A	4cm
2021-04-19	13:39:20	8	U1A	6cm
2021-04-19	13:40:20	9.8	U1A	1cm
2021-04-19	13:40:20	9.8	U1A	2cm
2021-04-19	13:40:20	8.5	U1A	4cm
2021-04-19	13:40:20	8	U1A	6cm
2021-04-19	13:41:20	9.9	U1A	1cm
2021-04-19	13:41:20	9.9	U1A	2cm
2021-04-19	13:41:20	8.5	U1A	4cm
2021-04-19	13:41:20	8	U1A	6cm
2021-04-19	13:42:20	9.9	U1A	1cm
2021-04-19	13:42:20	9.9	U1A	2cm
2021-04-19	13:42:20	8.5	U1A	4cm
2021-04-19	13:42:20	8	U1A	6cm
2021-04-19	13:43:20	9.9	U1A	1cm
2021-04-19	13:43:20	9.9	U1A	2cm
2021-04-19	13:43:20	8.5	U1A	4cm
2021-04-19	13:43:20	8	U1A	6cm
2021-04-19	13:44:20	9.9	U1A	1cm
2021-04-19	13:44:20	9.9	U1A	2cm
2021-04-19	13:44:20	8.5	U1A	4cm
2021-04-19	13:44:20	8	U1A	6cm
2021-04-19	13:45:20	9.9	U1A	1cm
2021-04-19	13:45:20	9.9	U1A	2cm
2021-04-19	13:45:20	8.6	U1A	4cm
2021-04-19	13:45:20	8	U1A	6cm
2021-04-19	13:46:20	9.9	U1A	1cm
2021-04-19	13:46:20	9.9	U1A	2cm
2021-04-19	13:46:20	8.6	U1A	4cm
2021-04-19	13:46:20	8	U1A	6cm
2021-04-19	13:47:20	9.9	U1A	1cm
2021-04-19	13:47:20	9.9	U1A	2cm
2021-04-19	13:47:20	8.6	U1A	4cm
2021-04-19	13:47:20	8	U1A	6cm
2021-04-19	13:48:20	10	U1A	1cm
2021-04-19	13:48:20	10	U1A	2cm
2021-04-19	13:48:20	8.6	U1A	4cm
2021-04-19	13:48:20	8	U1A	6cm
2021-04-19	13:49:20	10	U1A	1cm
2021-04-19	13:49:20	10	U1A	2cm
2021-04-19	13:49:20	8.6	U1A	4cm
2021-04-19	13:49:20	8	U1A	6cm
2021-04-19	13:50:20	10	U1A	1cm
2021-04-19	13:50:20	10	U1A	2cm
2021-04-19	13:50:20	8.6	U1A	4cm
2021-04-19	13:50:20	8	U1A	6cm
2021-04-19	13:51:20	10	U1A	1cm
2021-04-19	13:51:20	10.1	U1A	2cm
2021-04-19	13:51:20	8.6	U1A	4cm
2021-04-19	13:51:20	8	U1A	6cm
2021-04-19	13:52:20	10.1	U1A	1cm
2021-04-19	13:52:20	10.1	U1A	2cm
2021-04-19	13:52:20	8.6	U1A	4cm
2021-04-19	13:52:20	8	U1A	6cm
2021-04-19	13:53:20	10.1	U1A	1cm
2021-04-19	13:53:20	10.1	U1A	2cm
2021-04-19	13:53:20	8.6	U1A	4cm
2021-04-19	13:53:20	8	U1A	6cm
2021-04-19	13:54:20	10.1	U1A	1cm
2021-04-19	13:54:20	10.1	U1A	2cm
2021-04-19	13:54:20	8.6	U1A	4cm
2021-04-19	13:54:20	8	U1A	6cm
2021-04-19	13:55:20	10.1	U1A	1cm
2021-04-19	13:55:20	10.1	U1A	2cm
2021-04-19	13:55:20	8.6	U1A	4cm
2021-04-19	13:55:20	8.1	U1A	6cm
2021-04-19	13:56:20	10.1	U1A	1cm
2021-04-19	13:56:20	10.1	U1A	2cm
2021-04-19	13:56:20	8.7	U1A	4cm
2021-04-19	13:56:20	8.1	U1A	6cm
2021-04-19	13:57:20	10.1	U1A	1cm
2021-04-19	13:57:20	10.1	U1A	2cm
2021-04-19	13:57:20	8.7	U1A	4cm
2021-04-19	13:57:20	8.1	U1A	6cm
2021-04-19	13:58:20	10.1	U1A	1cm
2021-04-19	13:58:20	10.1	U1A	2cm
2021-04-19	13:58:20	8.7	U1A	4cm
2021-04-19	13:58:20	8.1	U1A	6cm
2021-04-19	13:59:20	10.1	U1A	1cm
2021-04-19	13:59:20	10.2	U1A	2cm
2021-04-19	13:59:20	8.7	U1A	4cm
2021-04-19	13:59:20	8.1	U1A	6cm
2021-04-19	14:00:20	10.2	U1A	1cm
2021-04-19	14:00:20	10.2	U1A	2cm
2021-04-19	14:00:20	8.7	U1A	4cm
2021-04-19	14:00:20	8.1	U1A	6cm
2021-04-19	14:01:20	10.2	U1A	1cm
2021-04-19	14:01:20	10.2	U1A	2cm
2021-04-19	14:01:20	8.7	U1A	4cm
2021-04-19	14:01:20	8.1	U1A	6cm
2021-04-19	14:02:20	10.2	U1A	1cm
2021-04-19	14:02:20	10.2	U1A	2cm
2021-04-19	14:02:20	8.8	U1A	4cm
2021-04-19	14:02:20	8.1	U1A	6cm
2021-04-19	14:03:20	10.2	U1A	1cm
2021-04-19	14:03:20	10.2	U1A	2cm
2021-04-19	14:03:20	8.8	U1A	4cm
2021-04-19	14:03:20	8.1	U1A	6cm
2021-04-19	14:04:20	10.2	U1A	1cm
2021-04-19	14:04:20	10.2	U1A	2cm
2021-04-19	14:04:20	8.8	U1A	4cm
2021-04-19	14:04:20	8.2	U1A	6cm
2021-04-19	14:05:20	10.2	U1A	1cm
2021-04-19	14:05:20	10.3	U1A	2cm
2021-04-19	14:05:20	8.8	U1A	4cm
2021-04-19	14:05:20	8.2	U1A	6cm
2021-04-19	14:06:20	10.3	U1A	1cm
2021-04-19	14:06:20	10.3	U1A	2cm
2021-04-19	14:06:20	8.8	U1A	4cm
2021-04-19	14:06:20	8.2	U1A	6cm
2021-04-19	14:07:20	10.3	U1A	1cm
2021-04-19	14:07:20	10.3	U1A	2cm
2021-04-19	14:07:20	8.8	U1A	4cm
2021-04-19	14:07:20	8.2	U1A	6cm
2021-04-19	14:08:20	10.3	U1A	1cm
2021-04-19	14:08:20	10.3	U1A	2cm
2021-04-19	14:08:20	8.8	U1A	4cm
2021-04-19	14:08:20	8.2	U1A	6cm
2021-04-19	14:09:20	10.3	U1A	1cm
2021-04-19	14:09:20	10.3	U1A	2cm
2021-04-19	14:09:20	8.8	U1A	4cm
2021-04-19	14:09:20	8.2	U1A	6cm
2021-04-19	14:10:20	10.3	U1A	1cm
2021-04-19	14:10:20	10.3	U1A	2cm
2021-04-19	14:10:20	8.8	U1A	4cm
2021-04-19	14:10:20	8.2	U1A	6cm
2021-04-19	14:11:20	10.3	U1A	1cm
2021-04-19	14:11:20	10.3	U1A	2cm
2021-04-19	14:11:20	8.8	U1A	4cm
2021-04-19	14:11:20	8.2	U1A	6cm
2021-04-19	14:12:20	10.2	U1A	1cm
2021-04-19	14:12:20	10.2	U1A	2cm
2021-04-19	14:12:20	8.7	U1A	4cm
2021-04-19	14:12:20	8.1	U1A	6cm
2021-04-19	14:13:20	10.3	U1A	1cm
2021-04-19	14:13:20	10.3	U1A	2cm
2021-04-19	14:13:20	8.8	U1A	4cm
2021-04-19	14:13:20	8.2	U1A	6cm
2021-04-19	14:14:20	10.2	U1A	1cm
2021-04-19	14:14:20	10.2	U1A	2cm
2021-04-19	14:14:20	8.8	U1A	4cm
2021-04-19	14:14:20	8.1	U1A	6cm
2021-04-19	14:15:20	10.3	U1A	1cm
2021-04-19	14:15:20	10.3	U1A	2cm
2021-04-19	14:15:20	8.8	U1A	4cm
2021-04-19	14:15:20	8.1	U1A	6cm
2021-04-19	14:16:20	10.3	U1A	1cm
2021-04-19	14:16:20	10.3	U1A	2cm
2021-04-19	14:16:20	8.8	U1A	4cm
2021-04-19	14:16:20	8.1	U1A	6cm
2021-04-19	14:17:20	10.3	U1A	1cm
2021-04-19	14:17:20	10.3	U1A	2cm
2021-04-19	14:17:20	8.8	U1A	4cm
2021-04-19	14:17:20	8.1	U1A	6cm
2021-04-19	14:18:20	10.4	U1A	1cm
2021-04-19	14:18:20	10.4	U1A	2cm
2021-04-19	14:18:20	8.8	U1A	4cm
2021-04-19	14:18:20	8.1	U1A	6cm
2021-04-19	14:19:20	10.4	U1A	1cm
2021-04-19	14:19:20	10.4	U1A	2cm
2021-04-19	14:19:20	8.8	U1A	4cm
2021-04-19	14:19:20	8.1	U1A	6cm
2021-04-19	14:20:20	10.4	U1A	1cm
2021-04-19	14:20:20	10.4	U1A	2cm
2021-04-19	14:20:20	8.8	U1A	4cm
2021-04-19	14:20:20	8.1	U1A	6cm
2021-04-19	14:21:20	10.4	U1A	1cm
2021-04-19	14:21:20	10.4	U1A	2cm
2021-04-19	14:21:20	8.9	U1A	4cm
2021-04-19	14:21:20	8.1	U1A	6cm
2021-04-19	14:22:20	10.4	U1A	1cm
2021-04-19	14:22:20	10.4	U1A	2cm
2021-04-19	14:22:20	8.9	U1A	4cm
2021-04-19	14:22:20	8.2	U1A	6cm
2021-04-19	14:23:20	10.4	U1A	1cm
2021-04-19	14:23:20	10.5	U1A	2cm
2021-04-19	14:23:20	8.9	U1A	4cm
2021-04-19	14:23:20	8.2	U1A	6cm
2021-04-19	14:24:20	10.5	U1A	1cm
2021-04-19	14:24:20	10.5	U1A	2cm
2021-04-19	14:24:20	8.9	U1A	4cm
2021-04-19	14:24:20	8.2	U1A	6cm
2021-04-19	14:25:20	10.5	U1A	1cm
2021-04-19	14:25:20	10.5	U1A	2cm
2021-04-19	14:25:20	8.9	U1A	4cm
2021-04-19	14:25:20	8.2	U1A	6cm
2021-04-19	14:26:20	10.5	U1A	1cm
2021-04-19	14:26:20	10.5	U1A	2cm
2021-04-19	14:26:20	8.9	U1A	4cm
2021-04-19	14:26:20	8.2	U1A	6cm
2021-04-19	14:27:20	10.5	U1A	1cm
2021-04-19	14:27:20	10.5	U1A	2cm
2021-04-19	14:27:20	8.9	U1A	4cm
2021-04-19	14:27:20	8.2	U1A	6cm
2021-04-19	14:28:20	10.5	U1A	1cm
2021-04-19	14:28:20	10.6	U1A	2cm
2021-04-19	14:28:20	8.9	U1A	4cm
2021-04-19	14:28:20	8.2	U1A	6cm
2021-04-19	14:29:20	10.6	U1A	1cm
2021-04-19	14:29:20	10.6	U1A	2cm
2021-04-19	14:29:20	8.9	U1A	4cm
2021-04-19	14:29:20	8.2	U1A	6cm
2021-04-19	14:30:20	10.6	U1A	1cm
2021-04-19	14:30:20	10.6	U1A	2cm
2021-04-19	14:30:20	8.9	U1A	4cm
2021-04-19	14:30:20	8.2	U1A	6cm
2021-04-19	14:31:20	10.6	U1A	1cm
2021-04-19	14:31:20	10.6	U1A	2cm
2021-04-19	14:31:20	8.9	U1A	4cm
2021-04-19	14:31:20	8.3	U1A	6cm
2021-04-19	14:32:20	10.6	U1A	1cm
2021-04-19	14:32:20	10.6	U1A	2cm
2021-04-19	14:32:20	8.9	U1A	4cm
2021-04-19	14:32:20	8.3	U1A	6cm
2021-04-19	14:33:20	10.6	U1A	1cm
2021-04-19	14:33:20	10.6	U1A	2cm
2021-04-19	14:33:20	8.9	U1A	4cm
2021-04-19	14:33:20	8.3	U1A	6cm
2021-04-19	14:34:20	10.6	U1A	1cm
2021-04-19	14:34:20	10.6	U1A	2cm
2021-04-19	14:34:20	9	U1A	4cm
2021-04-19	14:34:20	8.3	U1A	6cm
2021-04-19	14:35:20	10.6	U1A	1cm
2021-04-19	14:35:20	10.7	U1A	2cm
2021-04-19	14:35:20	9	U1A	4cm
2021-04-19	14:35:20	8.3	U1A	6cm
2021-04-19	14:36:20	10.7	U1A	1cm
2021-04-19	14:36:20	10.7	U1A	2cm
2021-04-19	14:36:20	9	U1A	4cm
2021-04-19	14:36:20	8.3	U1A	6cm
2021-04-19	14:37:20	10.7	U1A	1cm
2021-04-19	14:37:20	10.7	U1A	2cm
2021-04-19	14:37:20	9	U1A	4cm
2021-04-19	14:37:20	8.3	U1A	6cm
2021-04-19	14:38:20	10.7	U1A	1cm
2021-04-19	14:38:20	10.7	U1A	2cm
2021-04-19	14:38:20	9	U1A	4cm
2021-04-19	14:38:20	8.3	U1A	6cm
2021-04-19	14:39:20	10.8	U1A	1cm
2021-04-19	14:39:20	10.8	U1A	2cm
2021-04-19	14:39:20	9	U1A	4cm
2021-04-19	14:39:20	8.3	U1A	6cm
2021-04-19	14:40:20	10.8	U1A	1cm
2021-04-19	14:40:20	10.8	U1A	2cm
2021-04-19	14:40:20	9.1	U1A	4cm
2021-04-19	14:40:20	8.3	U1A	6cm
2021-04-19	14:41:20	10.8	U1A	1cm
2021-04-19	14:41:20	10.8	U1A	2cm
2021-04-19	14:41:20	9.1	U1A	4cm
2021-04-19	14:41:20	8.3	U1A	6cm
2021-04-19	14:42:20	10.8	U1A	1cm
2021-04-19	14:42:20	10.8	U1A	2cm
2021-04-19	14:42:20	9.1	U1A	4cm
2021-04-19	14:42:20	8.3	U1A	6cm
2021-04-19	14:43:20	10.8	U1A	1cm
2021-04-19	14:43:20	10.8	U1A	2cm
2021-04-19	14:43:20	9.1	U1A	4cm
2021-04-19	14:43:20	8.3	U1A	6cm
2021-04-19	14:44:20	10.8	U1A	1cm
2021-04-19	14:44:20	10.8	U1A	2cm
2021-04-19	14:44:20	9.1	U1A	4cm
2021-04-19	14:44:20	8.3	U1A	6cm
2021-04-19	14:45:20	10.8	U1A	1cm
2021-04-19	14:45:20	10.8	U1A	2cm
2021-04-19	14:45:20	9.1	U1A	4cm
2021-04-19	14:45:20	8.3	U1A	6cm
2021-04-19	14:46:20	10.8	U1A	1cm
2021-04-19	14:46:20	10.8	U1A	2cm
2021-04-19	14:46:20	9.1	U1A	4cm
2021-04-19	14:46:20	8.3	U1A	6cm
2021-04-19	14:47:20	10.8	U1A	1cm
2021-04-19	14:47:20	10.8	U1A	2cm
2021-04-19	14:47:20	9.1	U1A	4cm
2021-04-19	14:47:20	8.3	U1A	6cm
2021-04-19	14:48:20	10.8	U1A	1cm
2021-04-19	14:48:20	10.8	U1A	2cm
2021-04-19	14:48:20	9.1	U1A	4cm
2021-04-19	14:48:20	8.4	U1A	6cm
2021-04-19	14:49:20	10.8	U1A	1cm
2021-04-19	14:49:20	10.8	U1A	2cm
2021-04-19	14:49:20	9.1	U1A	4cm
2021-04-19	14:49:20	8.4	U1A	6cm
2021-04-19	14:50:20	10.8	U1A	1cm
2021-04-19	14:50:20	10.8	U1A	2cm
2021-04-19	14:50:20	9.1	U1A	4cm
2021-04-19	14:50:20	8.4	U1A	6cm
2021-04-19	14:51:20	10.8	U1A	1cm
2021-04-19	14:51:20	10.8	U1A	2cm
2021-04-19	14:51:20	9.1	U1A	4cm
2021-04-19	14:51:20	8.4	U1A	6cm
2021-04-19	14:52:20	10.8	U1A	1cm
2021-04-19	14:52:20	10.8	U1A	2cm
2021-04-19	14:52:20	9.2	U1A	4cm
2021-04-19	14:52:20	8.4	U1A	6cm
2021-04-19	14:53:20	10.8	U1A	1cm
2021-04-19	14:53:20	10.8	U1A	2cm
2021-04-19	14:53:20	9.2	U1A	4cm
2021-04-19	14:53:20	8.4	U1A	6cm
2021-04-19	14:54:20	10.8	U1A	1cm
2021-04-19	14:54:20	10.8	U1A	2cm
2021-04-19	14:54:20	9.2	U1A	4cm
2021-04-19	14:54:20	8.4	U1A	6cm
2021-04-19	14:55:20	10.8	U1A	1cm
2021-04-19	14:55:20	10.8	U1A	2cm
2021-04-19	14:55:20	9.2	U1A	4cm
2021-04-19	14:55:20	8.4	U1A	6cm
2021-04-19	14:56:20	10.9	U1A	1cm
2021-04-19	14:56:20	10.8	U1A	2cm
2021-04-19	14:56:20	9.2	U1A	4cm
2021-04-19	14:56:20	8.4	U1A	6cm
2021-04-19	14:57:20	10.9	U1A	1cm
2021-04-19	14:57:20	10.8	U1A	2cm
2021-04-19	14:57:20	9.2	U1A	4cm
2021-04-19	14:57:20	8.5	U1A	6cm
2021-04-19	14:58:20	10.8	U1A	1cm
2021-04-19	14:58:20	10.8	U1A	2cm
2021-04-19	14:58:20	9.2	U1A	4cm
2021-04-19	14:58:20	8.5	U1A	6cm
2021-04-19	14:59:20	10.9	U1A	1cm
2021-04-19	14:59:20	10.8	U1A	2cm
2021-04-19	14:59:20	9.3	U1A	4cm
2021-04-19	14:59:20	8.5	U1A	6cm
2021-04-19	15:00:20	10.9	U1A	1cm
2021-04-19	15:00:20	10.8	U1A	2cm
2021-04-19	15:00:20	9.3	U1A	4cm
2021-04-19	15:00:20	8.5	U1A	6cm
2021-04-19	15:01:20	10.9	U1A	1cm
2021-04-19	15:01:20	10.8	U1A	2cm
2021-04-19	15:01:20	9.3	U1A	4cm
2021-04-19	15:01:20	8.5	U1A	6cm
2021-04-19	15:02:20	10.9	U1A	1cm
2021-04-19	15:02:20	10.8	U1A	2cm
2021-04-19	15:02:20	9.3	U1A	4cm
2021-04-19	15:02:20	8.5	U1A	6cm
2021-04-19	15:03:20	10.9	U1A	1cm
2021-04-19	15:03:20	10.8	U1A	2cm
2021-04-19	15:03:20	9.3	U1A	4cm
2021-04-19	15:03:20	8.5	U1A	6cm
2021-04-19	15:04:20	10.9	U1A	1cm
2021-04-19	15:04:20	10.8	U1A	2cm
2021-04-19	15:04:20	9.3	U1A	4cm
2021-04-19	15:04:20	8.5	U1A	6cm
2021-04-19	15:05:20	10.9	U1A	1cm
2021-04-19	15:05:20	10.8	U1A	2cm
2021-04-19	15:05:20	9.3	U1A	4cm
2021-04-19	15:05:20	8.5	U1A	6cm
2021-04-19	15:06:20	10.9	U1A	1cm
2021-04-19	15:06:20	10.8	U1A	2cm
2021-04-19	15:06:20	9.3	U1A	4cm
2021-04-19	15:06:20	8.5	U1A	6cm
2021-04-19	15:07:20	10.9	U1A	1cm
2021-04-19	15:07:20	10.8	U1A	2cm
2021-04-19	15:07:20	9.3	U1A	4cm
2021-04-19	15:07:20	8.5	U1A	6cm
2021-04-19	15:08:20	10.9	U1A	1cm
2021-04-19	15:08:20	10.8	U1A	2cm
2021-04-19	15:08:20	9.3	U1A	4cm
2021-04-19	15:08:20	8.5	U1A	6cm
2021-04-19	15:09:20	10.8	U1A	1cm
2021-04-19	15:09:20	10.8	U1A	2cm
2021-04-19	15:09:20	9.3	U1A	4cm
2021-04-19	15:09:20	8.5	U1A	6cm
2021-04-19	15:10:20	10.8	U1A	1cm
2021-04-19	15:10:20	10.7	U1A	2cm
2021-04-19	15:10:20	9.2	U1A	4cm
2021-04-19	15:10:20	8.4	U1A	6cm
2021-04-19	15:11:20	10.7	U1A	1cm
2021-04-19	15:11:20	10.7	U1A	2cm
2021-04-19	15:11:20	9.2	U1A	4cm
2021-04-19	15:11:20	8.4	U1A	6cm
2021-04-19	15:12:20	10.8	U1A	1cm
2021-04-19	15:12:20	10.7	U1A	2cm
2021-04-19	15:12:20	9.2	U1A	4cm
2021-04-19	15:12:20	8.4	U1A	6cm
2021-04-19	15:13:20	10.7	U1A	1cm
2021-04-19	15:13:20	10.7	U1A	2cm
2021-04-19	15:13:20	9.2	U1A	4cm
2021-04-19	15:13:20	8.4	U1A	6cm
2021-04-19	15:14:20	10.7	U1A	1cm
2021-04-19	15:14:20	10.7	U1A	2cm
2021-04-19	15:14:20	9.2	U1A	4cm
2021-04-19	15:14:20	8.5	U1A	6cm
2021-04-19	15:15:20	10.7	U1A	1cm
2021-04-19	15:15:20	10.7	U1A	2cm
2021-04-19	15:15:20	9.2	U1A	4cm
2021-04-19	15:15:20	8.5	U1A	6cm
2021-04-19	15:16:20	10.7	U1A	1cm
2021-04-19	15:16:20	10.7	U1A	2cm
2021-04-19	15:16:20	9.2	U1A	4cm
2021-04-19	15:16:20	8.5	U1A	6cm
2021-04-19	15:17:20	10.7	U1A	1cm
2021-04-19	15:17:20	10.7	U1A	2cm
2021-04-19	15:17:20	9.3	U1A	4cm
2021-04-19	15:17:20	8.5	U1A	6cm
2021-04-19	15:18:20	10.7	U1A	1cm
2021-04-19	15:18:20	10.7	U1A	2cm
2021-04-19	15:18:20	9.3	U1A	4cm
2021-04-19	15:18:20	8.5	U1A	6cm
2021-04-19	15:19:20	10.7	U1A	1cm
2021-04-19	15:19:20	10.7	U1A	2cm
2021-04-19	15:19:20	9.3	U1A	4cm
2021-04-19	15:19:20	8.5	U1A	6cm
2021-04-19	15:20:20	10.7	U1A	1cm
2021-04-19	15:20:20	10.7	U1A	2cm
2021-04-19	15:20:20	9.3	U1A	4cm
2021-04-19	15:20:20	8.5	U1A	6cm
2021-04-19	15:21:20	10.7	U1A	1cm
2021-04-19	15:21:20	10.7	U1A	2cm
2021-04-19	15:21:20	9.3	U1A	4cm
2021-04-19	15:21:20	8.5	U1A	6cm
2021-04-19	15:22:20	10.7	U1A	1cm
2021-04-19	15:22:20	10.7	U1A	2cm
2021-04-19	15:22:20	9.3	U1A	4cm
2021-04-19	15:22:20	8.5	U1A	6cm
2021-04-19	15:23:20	10.7	U1A	1cm
2021-04-19	15:23:20	10.7	U1A	2cm
2021-04-19	15:23:20	9.3	U1A	4cm
2021-04-19	15:23:20	8.6	U1A	6cm
2021-04-19	15:24:20	10.7	U1A	1cm
2021-04-19	15:24:20	10.7	U1A	2cm
2021-04-19	15:24:20	9.3	U1A	4cm
2021-04-19	15:24:20	8.6	U1A	6cm
2021-04-19	15:25:20	10.7	U1A	1cm
2021-04-19	15:25:20	10.7	U1A	2cm
2021-04-19	15:25:20	9.3	U1A	4cm
2021-04-19	15:25:20	8.6	U1A	6cm
2021-04-19	15:26:20	10.7	U1A	1cm
2021-04-19	15:26:20	10.7	U1A	2cm
2021-04-19	15:26:20	9.3	U1A	4cm
2021-04-19	15:26:20	8.6	U1A	6cm
2021-04-19	15:27:20	10.7	U1A	1cm
2021-04-19	15:27:20	10.7	U1A	2cm
2021-04-19	15:27:20	9.3	U1A	4cm
2021-04-19	15:27:20	8.6	U1A	6cm
2021-04-19	15:28:20	10.7	U1A	1cm
2021-04-19	15:28:20	10.7	U1A	2cm
2021-04-19	15:28:20	9.3	U1A	4cm
2021-04-19	15:28:20	8.6	U1A	6cm
2021-04-19	15:29:20	10.7	U1A	1cm
2021-04-19	15:29:20	10.7	U1A	2cm
2021-04-19	15:29:20	9.3	U1A	4cm
2021-04-19	15:29:20	8.6	U1A	6cm
2021-04-19	15:30:20	10.7	U1A	1cm
2021-04-19	15:30:20	10.7	U1A	2cm
2021-04-19	15:30:20	9.4	U1A	4cm
2021-04-19	15:30:20	8.6	U1A	6cm
2021-04-19	15:31:20	10.7	U1A	1cm
2021-04-19	15:31:20	10.7	U1A	2cm
2021-04-19	15:31:20	9.4	U1A	4cm
2021-04-19	15:31:20	8.6	U1A	6cm
2021-04-19	15:32:20	10.7	U1A	1cm
2021-04-19	15:32:20	10.7	U1A	2cm
2021-04-19	15:32:20	9.4	U1A	4cm
2021-04-19	15:32:20	8.6	U1A	6cm
2021-04-19	15:33:20	10.7	U1A	1cm
2021-04-19	15:33:20	10.7	U1A	2cm
2021-04-19	15:33:20	9.4	U1A	4cm
2021-04-19	15:33:20	8.6	U1A	6cm
2021-04-19	15:34:20	10.7	U1A	1cm
2021-04-19	15:34:20	10.7	U1A	2cm
2021-04-19	15:34:20	9.4	U1A	4cm
2021-04-19	15:34:20	8.6	U1A	6cm
2021-04-19	15:35:20	10.7	U1A	1cm
2021-04-19	15:35:20	10.7	U1A	2cm
2021-04-19	15:35:20	9.4	U1A	4cm
2021-04-19	15:35:20	8.6	U1A	6cm
2021-04-19	15:36:20	10.7	U1A	1cm
2021-04-19	15:36:20	10.7	U1A	2cm
2021-04-19	15:36:20	9.4	U1A	4cm
2021-04-19	15:36:20	8.6	U1A	6cm
2021-04-19	15:37:20	10.7	U1A	1cm
2021-04-19	15:37:20	10.7	U1A	2cm
2021-04-19	15:37:20	9.4	U1A	4cm
2021-04-19	15:37:20	8.6	U1A	6cm
2021-04-19	15:38:20	10.7	U1A	1cm
2021-04-19	15:38:20	10.7	U1A	2cm
2021-04-19	15:38:20	9.4	U1A	4cm
2021-04-19	15:38:20	8.6	U1A	6cm
2021-04-19	15:39:20	10.7	U1A	1cm
2021-04-19	15:39:20	10.7	U1A	2cm
2021-04-19	15:39:20	9.4	U1A	4cm
2021-04-19	15:39:20	8.6	U1A	6cm
2021-04-19	15:40:20	10.7	U1A	1cm
2021-04-19	15:40:20	10.7	U1A	2cm
2021-04-19	15:40:20	9.4	U1A	4cm
2021-04-19	15:40:20	8.6	U1A	6cm
2021-04-19	15:41:20	10.7	U1A	1cm
2021-04-19	15:41:20	10.7	U1A	2cm
2021-04-19	15:41:20	9.4	U1A	4cm
2021-04-19	15:41:20	8.6	U1A	6cm
2021-04-19	15:42:20	10.7	U1A	1cm
2021-04-19	15:42:20	10.6	U1A	2cm
2021-04-19	15:42:20	9.4	U1A	4cm
2021-04-19	15:42:20	8.6	U1A	6cm
2021-04-19	15:43:20	10.7	U1A	1cm
2021-04-19	15:43:20	10.6	U1A	2cm
2021-04-19	15:43:20	9.4	U1A	4cm
2021-04-19	15:43:20	8.6	U1A	6cm
2021-04-19	15:44:20	10.7	U1A	1cm
2021-04-19	15:44:20	10.6	U1A	2cm
2021-04-19	15:44:20	9.4	U1A	4cm
2021-04-19	15:44:20	8.6	U1A	6cm
2021-04-19	15:45:20	10.7	U1A	1cm
2021-04-19	15:45:20	10.6	U1A	2cm
2021-04-19	15:45:20	9.4	U1A	4cm
2021-04-19	15:45:20	8.6	U1A	6cm
2021-04-19	15:46:20	10.7	U1A	1cm
2021-04-19	15:46:20	10.6	U1A	2cm
2021-04-19	15:46:20	9.4	U1A	4cm
2021-04-19	15:46:20	8.6	U1A	6cm
2021-04-19	15:47:20	10.7	U1A	1cm
2021-04-19	15:47:20	10.6	U1A	2cm
2021-04-19	15:47:20	9.4	U1A	4cm
2021-04-19	15:47:20	8.6	U1A	6cm
2021-04-19	15:48:20	10.7	U1A	1cm
2021-04-19	15:48:20	10.6	U1A	2cm
2021-04-19	15:48:20	9.4	U1A	4cm
2021-04-19	15:48:20	8.6	U1A	6cm
2021-04-19	15:49:20	10.7	U1A	1cm
2021-04-19	15:49:20	10.6	U1A	2cm
2021-04-19	15:49:20	9.4	U1A	4cm
2021-04-19	15:49:20	8.7	U1A	6cm
2021-04-19	15:50:20	10.7	U1A	1cm
2021-04-19	15:50:20	10.6	U1A	2cm
2021-04-19	15:50:20	9.4	U1A	4cm
2021-04-19	15:50:20	8.7	U1A	6cm
2021-04-19	15:51:20	10.7	U1A	1cm
2021-04-19	15:51:20	10.6	U1A	2cm
2021-04-19	15:51:20	9.4	U1A	4cm
2021-04-19	15:51:20	8.7	U1A	6cm
2021-04-19	15:52:20	10.7	U1A	1cm
2021-04-19	15:52:20	10.6	U1A	2cm
2021-04-19	15:52:20	9.4	U1A	4cm
2021-04-19	15:52:20	8.7	U1A	6cm
2021-04-19	15:53:20	10.7	U1A	1cm
2021-04-19	15:53:20	10.6	U1A	2cm
2021-04-19	15:53:20	9.4	U1A	4cm
2021-04-19	15:53:20	8.7	U1A	6cm
2021-04-19	15:54:20	10.7	U1A	1cm
2021-04-19	15:54:20	10.6	U1A	2cm
2021-04-19	15:54:20	9.4	U1A	4cm
2021-04-19	15:54:20	8.7	U1A	6cm
2021-04-19	15:55:20	10.7	U1A	1cm
2021-04-19	15:55:20	10.6	U1A	2cm
2021-04-19	15:55:20	9.4	U1A	4cm
2021-04-19	15:55:20	8.7	U1A	6cm
2021-04-19	15:56:20	10.7	U1A	1cm
2021-04-19	15:56:20	10.6	U1A	2cm
2021-04-19	15:56:20	9.4	U1A	4cm
2021-04-19	15:56:20	8.7	U1A	6cm
2021-04-19	15:57:20	10.7	U1A	1cm
2021-04-19	15:57:20	10.6	U1A	2cm
2021-04-19	15:57:20	9.4	U1A	4cm
2021-04-19	15:57:20	8.7	U1A	6cm
2021-04-19	15:58:20	10.7	U1A	1cm
2021-04-19	15:58:20	10.6	U1A	2cm
2021-04-19	15:58:20	9.4	U1A	4cm
2021-04-19	15:58:20	8.7	U1A	6cm
2021-04-19	15:59:20	10.7	U1A	1cm
2021-04-19	15:59:20	10.6	U1A	2cm
2021-04-19	15:59:20	9.4	U1A	4cm
2021-04-19	15:59:20	8.7	U1A	6cm
2021-04-19	16:00:20	10.7	U1A	1cm
2021-04-19	16:00:20	10.6	U1A	2cm
2021-04-19	16:00:20	9.4	U1A	4cm
2021-04-19	16:00:20	8.7	U1A	6cm
2021-04-19	16:01:20	10.7	U1A	1cm
2021-04-19	16:01:20	10.6	U1A	2cm
2021-04-19	16:01:20	9.4	U1A	4cm
2021-04-19	16:01:20	8.8	U1A	6cm
2021-04-19	16:02:20	10.7	U1A	1cm
2021-04-19	16:02:20	10.6	U1A	2cm
2021-04-19	16:02:20	9.4	U1A	4cm
2021-04-19	16:02:20	8.8	U1A	6cm
2021-04-19	16:03:20	10.7	U1A	1cm
2021-04-19	16:03:20	10.6	U1A	2cm
2021-04-19	16:03:20	9.4	U1A	4cm
2021-04-19	16:03:20	8.8	U1A	6cm
2021-04-19	16:04:20	10.6	U1A	1cm
2021-04-19	16:04:20	10.6	U1A	2cm
2021-04-19	16:04:20	9.4	U1A	4cm
2021-04-19	16:04:20	8.8	U1A	6cm
2021-04-19	16:05:20	10.6	U1A	1cm
2021-04-19	16:05:20	10.5	U1A	2cm
2021-04-19	16:05:20	9.4	U1A	4cm
2021-04-19	16:05:20	8.8	U1A	6cm
2021-04-19	16:06:20	10.6	U1A	1cm
2021-04-19	16:06:20	10.5	U1A	2cm
2021-04-19	16:06:20	9.4	U1A	4cm
2021-04-19	16:06:20	8.8	U1A	6cm
2021-04-19	16:07:20	10.6	U1A	1cm
2021-04-19	16:07:20	10.5	U1A	2cm
2021-04-19	16:07:20	9.4	U1A	4cm
2021-04-19	16:07:20	8.8	U1A	6cm
2021-04-19	16:08:20	10.6	U1A	1cm
2021-04-19	16:08:20	10.5	U1A	2cm
2021-04-19	16:08:20	9.4	U1A	4cm
2021-04-19	16:08:20	8.8	U1A	6cm
2021-04-19	16:09:20	10.6	U1A	1cm
2021-04-19	16:09:20	10.5	U1A	2cm
2021-04-19	16:09:20	9.4	U1A	4cm
2021-04-19	16:09:20	8.8	U1A	6cm
2021-04-19	16:10:20	10.6	U1A	1cm
2021-04-19	16:10:20	10.5	U1A	2cm
2021-04-19	16:10:20	9.4	U1A	4cm
2021-04-19	16:10:20	8.8	U1A	6cm
2021-04-19	16:11:20	10.6	U1A	1cm
2021-04-19	16:11:20	10.5	U1A	2cm
2021-04-19	16:11:20	9.4	U1A	4cm
2021-04-19	16:11:20	8.8	U1A	6cm
2021-04-19	16:12:20	10.6	U1A	1cm
2021-04-19	16:12:20	10.5	U1A	2cm
2021-04-19	16:12:20	9.4	U1A	4cm
2021-04-19	16:12:20	8.8	U1A	6cm
2021-04-19	16:13:20	10.6	U1A	1cm
2021-04-19	16:13:20	10.5	U1A	2cm
2021-04-19	16:13:20	9.4	U1A	4cm
2021-04-19	16:13:20	8.8	U1A	6cm
2021-04-19	16:14:20	10.6	U1A	1cm
2021-04-19	16:14:20	10.5	U1A	2cm
2021-04-19	16:14:20	9.4	U1A	4cm
2021-04-19	16:14:20	8.8	U1A	6cm
2021-04-19	16:15:20	10.6	U1A	1cm
2021-04-19	16:15:20	10.5	U1A	2cm
2021-04-19	16:15:20	9.4	U1A	4cm
2021-04-19	16:15:20	8.8	U1A	6cm
2021-04-19	16:16:20	10.6	U1A	1cm
2021-04-19	16:16:20	10.5	U1A	2cm
2021-04-19	16:16:20	9.4	U1A	4cm
2021-04-19	16:16:20	8.8	U1A	6cm
2021-04-19	16:17:20	10.6	U1A	1cm
2021-04-19	16:17:20	10.5	U1A	2cm
2021-04-19	16:17:20	9.4	U1A	4cm
2021-04-19	16:17:20	8.8	U1A	6cm
2021-04-19	16:18:20	10.6	U1A	1cm
2021-04-19	16:18:20	10.5	U1A	2cm
2021-04-19	16:18:20	9.4	U1A	4cm
2021-04-19	16:18:20	8.8	U1A	6cm
2021-04-19	16:19:20	10.6	U1A	1cm
2021-04-19	16:19:20	10.5	U1A	2cm
2021-04-19	16:19:20	9.4	U1A	4cm
2021-04-19	16:19:20	8.8	U1A	6cm
2021-04-19	16:20:20	10.6	U1A	1cm
2021-04-19	16:20:20	10.5	U1A	2cm
2021-04-19	16:20:20	9.4	U1A	4cm
2021-04-19	16:20:20	8.8	U1A	6cm
2021-04-19	16:21:20	10.6	U1A	1cm
2021-04-19	16:21:20	10.5	U1A	2cm
2021-04-19	16:21:20	9.4	U1A	4cm
2021-04-19	16:21:20	8.8	U1A	6cm
2021-04-19	16:22:20	10.6	U1A	1cm
2021-04-19	16:22:20	10.5	U1A	2cm
2021-04-19	16:22:20	9.4	U1A	4cm
2021-04-19	16:22:20	8.8	U1A	6cm
2021-04-19	16:23:20	10.5	U1A	1cm
2021-04-19	16:23:20	10.5	U1A	2cm
2021-04-19	16:23:20	9.4	U1A	4cm
2021-04-19	16:23:20	8.8	U1A	6cm
2021-04-19	16:24:20	10.5	U1A	1cm
2021-04-19	16:24:20	10.5	U1A	2cm
2021-04-19	16:24:20	9.4	U1A	4cm
2021-04-19	16:24:20	8.8	U1A	6cm
2021-04-19	16:25:20	10.5	U1A	1cm
2021-04-19	16:25:20	10.5	U1A	2cm
2021-04-19	16:25:20	9.4	U1A	4cm
2021-04-19	16:25:20	8.8	U1A	6cm
2021-04-19	16:26:20	10.5	U1A	1cm
2021-04-19	16:26:20	10.5	U1A	2cm
2021-04-19	16:26:20	9.4	U1A	4cm
2021-04-19	16:26:20	8.8	U1A	6cm
2021-04-19	16:27:20	10.5	U1A	1cm
2021-04-19	16:27:20	10.5	U1A	2cm
2021-04-19	16:27:20	9.4	U1A	4cm
2021-04-19	16:27:20	8.8	U1A	6cm
2021-04-19	16:28:20	10.5	U1A	1cm
2021-04-19	16:28:20	10.5	U1A	2cm
2021-04-19	16:28:20	9.4	U1A	4cm
2021-04-19	16:28:20	8.8	U1A	6cm
2021-04-19	16:29:20	10.5	U1A	1cm
2021-04-19	16:29:20	10.5	U1A	2cm
2021-04-19	16:29:20	9.4	U1A	4cm
2021-04-19	16:29:20	8.8	U1A	6cm
2021-04-19	16:30:20	10.5	U1A	1cm
2021-04-19	16:30:20	10.5	U1A	2cm
2021-04-19	16:30:20	9.4	U1A	4cm
2021-04-19	16:30:20	8.8	U1A	6cm
2021-04-19	16:31:20	10.5	U1A	1cm
2021-04-19	16:31:20	10.5	U1A	2cm
2021-04-19	16:31:20	9.4	U1A	4cm
2021-04-19	16:31:20	8.8	U1A	6cm
2021-04-19	16:32:20	10.5	U1A	1cm
2021-04-19	16:32:20	10.5	U1A	2cm
2021-04-19	16:32:20	9.5	U1A	4cm
2021-04-19	16:32:20	8.8	U1A	6cm
2021-04-19	16:33:20	10.5	U1A	1cm
2021-04-19	16:33:20	10.5	U1A	2cm
2021-04-19	16:33:20	9.4	U1A	4cm
2021-04-19	16:33:20	8.8	U1A	6cm
2021-04-19	16:34:20	10.5	U1A	1cm
2021-04-19	16:34:20	10.5	U1A	2cm
2021-04-19	16:34:20	9.5	U1A	4cm
2021-04-19	16:34:20	8.8	U1A	6cm
2021-04-19	16:35:20	10.5	U1A	1cm
2021-04-19	16:35:20	10.5	U1A	2cm
2021-04-19	16:35:20	9.5	U1A	4cm
2021-04-19	16:35:20	8.8	U1A	6cm
2021-04-19	16:36:20	10.5	U1A	1cm
2021-04-19	16:36:20	10.5	U1A	2cm
2021-04-19	16:36:20	9.5	U1A	4cm
2021-04-19	16:36:20	8.8	U1A	6cm
2021-04-19	16:37:20	10.5	U1A	1cm
2021-04-19	16:37:20	10.5	U1A	2cm
2021-04-19	16:37:20	9.5	U1A	4cm
2021-04-19	16:37:20	8.8	U1A	6cm
2021-04-19	16:38:20	10.5	U1A	1cm
2021-04-19	16:38:20	10.5	U1A	2cm
2021-04-19	16:38:20	9.5	U1A	4cm
2021-04-19	16:38:20	8.8	U1A	6cm
2021-04-19	16:39:20	10.5	U1A	1cm
2021-04-19	16:39:20	10.5	U1A	2cm
2021-04-19	16:39:20	9.5	U1A	4cm
2021-04-19	16:39:20	8.8	U1A	6cm
2021-04-19	16:40:20	10.5	U1A	1cm
2021-04-19	16:40:20	10.5	U1A	2cm
2021-04-19	16:40:20	9.5	U1A	4cm
2021-04-19	16:40:20	8.8	U1A	6cm
2021-04-19	16:41:20	10.5	U1A	1cm
2021-04-19	16:41:20	10.5	U1A	2cm
2021-04-19	16:41:20	9.5	U1A	4cm
2021-04-19	16:41:20	8.8	U1A	6cm
2021-04-19	16:42:20	10.5	U1A	1cm
2021-04-19	16:42:20	10.5	U1A	2cm
2021-04-19	16:42:20	9.5	U1A	4cm
2021-04-19	16:42:20	8.8	U1A	6cm
2021-04-19	16:43:20	10.5	U1A	1cm
2021-04-19	16:43:20	10.5	U1A	2cm
2021-04-19	16:43:20	9.5	U1A	4cm
2021-04-19	16:43:20	8.8	U1A	6cm
2021-04-19	16:44:20	10.5	U1A	1cm
2021-04-19	16:44:20	10.5	U1A	2cm
2021-04-19	16:44:20	9.5	U1A	4cm
2021-04-19	16:44:20	8.8	U1A	6cm
2021-04-19	16:45:20	10.5	U1A	1cm
2021-04-19	16:45:20	10.5	U1A	2cm
2021-04-19	16:45:20	9.5	U1A	4cm
2021-04-19	16:45:20	8.8	U1A	6cm
2021-04-19	16:46:20	10.5	U1A	1cm
2021-04-19	16:46:20	10.5	U1A	2cm
2021-04-19	16:46:20	9.5	U1A	4cm
2021-04-19	16:46:20	8.8	U1A	6cm
2021-04-19	16:47:20	10.5	U1A	1cm
2021-04-19	16:47:20	10.5	U1A	2cm
2021-04-19	16:47:20	9.5	U1A	4cm
2021-04-19	16:47:20	8.8	U1A	6cm
2021-04-19	16:48:20	10.5	U1A	1cm
2021-04-19	16:48:20	10.5	U1A	2cm
2021-04-19	16:48:20	9.5	U1A	4cm
2021-04-19	16:48:20	8.8	U1A	6cm
2021-04-19	16:49:20	10.5	U1A	1cm
2021-04-19	16:49:20	10.5	U1A	2cm
2021-04-19	16:49:20	9.5	U1A	4cm
2021-04-19	16:49:20	8.9	U1A	6cm
2021-04-19	16:50:20	10.5	U1A	1cm
2021-04-19	16:50:20	10.5	U1A	2cm
2021-04-19	16:50:20	9.5	U1A	4cm
2021-04-19	16:50:20	8.8	U1A	6cm
2021-04-19	16:51:20	10.5	U1A	1cm
2021-04-19	16:51:20	10.5	U1A	2cm
2021-04-19	16:51:20	9.5	U1A	4cm
2021-04-19	16:51:20	8.9	U1A	6cm
2021-04-19	16:52:20	10.5	U1A	1cm
2021-04-19	16:52:20	10.5	U1A	2cm
2021-04-19	16:52:20	9.5	U1A	4cm
2021-04-19	16:52:20	8.9	U1A	6cm
2021-04-19	16:53:20	10.5	U1A	1cm
2021-04-19	16:53:20	10.5	U1A	2cm
2021-04-19	16:53:20	9.5	U1A	4cm
2021-04-19	16:53:20	8.9	U1A	6cm
2021-04-19	16:54:20	10.5	U1A	1cm
2021-04-19	16:54:20	10.5	U1A	2cm
2021-04-19	16:54:20	9.5	U1A	4cm
2021-04-19	16:54:20	8.9	U1A	6cm
2021-04-19	16:55:20	10.5	U1A	1cm
2021-04-19	16:55:20	10.5	U1A	2cm
2021-04-19	16:55:20	9.5	U1A	4cm
2021-04-19	16:55:20	8.9	U1A	6cm
2021-04-19	16:56:20	10.5	U1A	1cm
2021-04-19	16:56:20	10.4	U1A	2cm
2021-04-19	16:56:20	9.5	U1A	4cm
2021-04-19	16:56:20	8.9	U1A	6cm
2021-04-19	16:57:20	10.5	U1A	1cm
2021-04-19	16:57:20	10.4	U1A	2cm
2021-04-19	16:57:20	9.5	U1A	4cm
2021-04-19	16:57:20	8.9	U1A	6cm
2021-04-19	16:58:20	10.5	U1A	1cm
2021-04-19	16:58:20	10.4	U1A	2cm
2021-04-19	16:58:20	9.5	U1A	4cm
2021-04-19	16:58:20	8.9	U1A	6cm
2021-04-19	16:59:20	10.5	U1A	1cm
2021-04-19	16:59:20	10.4	U1A	2cm
2021-04-19	16:59:20	9.5	U1A	4cm
2021-04-19	16:59:20	8.9	U1A	6cm
2021-04-19	17:00:20	10.5	U1A	1cm
2021-04-19	17:00:20	10.4	U1A	2cm
2021-04-19	17:00:20	9.5	U1A	4cm
2021-04-19	17:00:20	8.9	U1A	6cm
2021-04-19	17:01:20	10.5	U1A	1cm
2021-04-19	17:01:20	10.4	U1A	2cm
2021-04-19	17:01:20	9.5	U1A	4cm
2021-04-19	17:01:20	8.9	U1A	6cm
2021-04-19	17:02:20	10.5	U1A	1cm
2021-04-19	17:02:20	10.4	U1A	2cm
2021-04-19	17:02:20	9.5	U1A	4cm
2021-04-19	17:02:20	8.9	U1A	6cm
2021-04-19	17:03:20	10.5	U1A	1cm
2021-04-19	17:03:20	10.4	U1A	2cm
2021-04-19	17:03:20	9.5	U1A	4cm
2021-04-19	17:03:20	8.9	U1A	6cm
2021-04-19	17:04:20	10.5	U1A	1cm
2021-04-19	17:04:20	10.4	U1A	2cm
2021-04-19	17:04:20	9.5	U1A	4cm
2021-04-19	17:04:20	8.9	U1A	6cm
2021-04-19	17:05:20	10.5	U1A	1cm
2021-04-19	17:05:20	10.4	U1A	2cm
2021-04-19	17:05:20	9.5	U1A	4cm
2021-04-19	17:05:20	8.9	U1A	6cm
2021-04-19	17:06:20	10.5	U1A	1cm
2021-04-19	17:06:20	10.4	U1A	2cm
2021-04-19	17:06:20	9.5	U1A	4cm
2021-04-19	17:06:20	8.9	U1A	6cm
2021-04-19	17:07:20	10.5	U1A	1cm
2021-04-19	17:07:20	10.4	U1A	2cm
2021-04-19	17:07:20	9.5	U1A	4cm
2021-04-19	17:07:20	8.9	U1A	6cm
2021-04-19	17:08:20	10.5	U1A	1cm
2021-04-19	17:08:20	10.4	U1A	2cm
2021-04-19	17:08:20	9.5	U1A	4cm
2021-04-19	17:08:20	8.9	U1A	6cm
2021-04-19	17:09:20	10.5	U1A	1cm
2021-04-19	17:09:20	10.4	U1A	2cm
2021-04-19	17:09:20	9.5	U1A	4cm
2021-04-19	17:09:20	8.9	U1A	6cm
2021-04-19	17:10:20	10.5	U1A	1cm
2021-04-19	17:10:20	10.4	U1A	2cm
2021-04-19	17:10:20	9.5	U1A	4cm
2021-04-19	17:10:20	8.9	U1A	6cm
2021-04-19	17:11:20	10.5	U1A	1cm
2021-04-19	17:11:20	10.4	U1A	2cm
2021-04-19	17:11:20	9.5	U1A	4cm
2021-04-19	17:11:20	8.9	U1A	6cm
2021-04-19	17:12:20	10.5	U1A	1cm
2021-04-19	17:12:20	10.4	U1A	2cm
2021-04-19	17:12:20	9.5	U1A	4cm
2021-04-19	17:12:20	8.9	U1A	6cm
2021-04-19	17:13:20	10.5	U1A	1cm
2021-04-19	17:13:20	10.4	U1A	2cm
2021-04-19	17:13:20	9.5	U1A	4cm
2021-04-19	17:13:20	8.9	U1A	6cm
2021-04-19	17:14:20	10.5	U1A	1cm
2021-04-19	17:14:20	10.4	U1A	2cm
2021-04-19	17:14:20	9.5	U1A	4cm
2021-04-19	17:14:20	8.9	U1A	6cm
2021-04-19	17:15:20	10.5	U1A	1cm
2021-04-19	17:15:20	10.4	U1A	2cm
2021-04-19	17:15:20	9.5	U1A	4cm
2021-04-19	17:15:20	8.9	U1A	6cm
2021-04-19	17:16:20	10.5	U1A	1cm
2021-04-19	17:16:20	10.4	U1A	2cm
2021-04-19	17:16:20	9.5	U1A	4cm
2021-04-19	17:16:20	8.9	U1A	6cm
2021-04-19	17:17:20	10.5	U1A	1cm
2021-04-19	17:17:20	10.4	U1A	2cm
2021-04-19	17:17:20	9.5	U1A	4cm
2021-04-19	17:17:20	8.9	U1A	6cm
2021-04-19	17:18:20	10.5	U1A	1cm
2021-04-19	17:18:20	10.4	U1A	2cm
2021-04-19	17:18:20	9.5	U1A	4cm
2021-04-19	17:18:20	8.9	U1A	6cm
2021-04-19	17:19:20	10.5	U1A	1cm
2021-04-19	17:19:20	10.4	U1A	2cm
2021-04-19	17:19:20	9.5	U1A	4cm
2021-04-19	17:19:20	8.9	U1A	6cm
2021-04-19	17:20:20	10.5	U1A	1cm
2021-04-19	17:20:20	10.4	U1A	2cm
2021-04-19	17:20:20	9.5	U1A	4cm
2021-04-19	17:20:20	8.9	U1A	6cm
2021-04-19	17:21:20	10.5	U1A	1cm
2021-04-19	17:21:20	10.4	U1A	2cm
2021-04-19	17:21:20	9.5	U1A	4cm
2021-04-19	17:21:20	8.9	U1A	6cm
2021-04-19	17:22:20	10.4	U1A	1cm
2021-04-19	17:22:20	10.4	U1A	2cm
2021-04-19	17:22:20	9.5	U1A	4cm
2021-04-19	17:22:20	8.9	U1A	6cm
2021-04-19	17:23:20	10.5	U1A	1cm
2021-04-19	17:23:20	10.4	U1A	2cm
2021-04-19	17:23:20	9.5	U1A	4cm
2021-04-19	17:23:20	8.9	U1A	6cm
2021-04-19	17:24:20	10.4	U1A	1cm
2021-04-19	17:24:20	10.3	U1A	2cm
2021-04-19	17:24:20	9.5	U1A	4cm
2021-04-19	17:24:20	8.9	U1A	6cm
2021-04-19	17:25:20	10.4	U1A	1cm
2021-04-19	17:25:20	10.4	U1A	2cm
2021-04-19	17:25:20	9.5	U1A	4cm
2021-04-19	17:25:20	8.9	U1A	6cm
2021-04-19	17:26:20	10.4	U1A	1cm
2021-04-19	17:26:20	10.3	U1A	2cm
2021-04-19	17:26:20	9.5	U1A	4cm
2021-04-19	17:26:20	8.9	U1A	6cm
2021-04-19	17:27:20	10.4	U1A	1cm
2021-04-19	17:27:20	10.3	U1A	2cm
2021-04-19	17:27:20	9.5	U1A	4cm
2021-04-19	17:27:20	8.9	U1A	6cm
2021-04-19	17:28:20	10.4	U1A	1cm
2021-04-19	17:28:20	10.3	U1A	2cm
2021-04-19	17:28:20	9.5	U1A	4cm
2021-04-19	17:28:20	8.9	U1A	6cm
2021-04-19	17:29:20	10.4	U1A	1cm
2021-04-19	17:29:20	10.3	U1A	2cm
2021-04-19	17:29:20	9.5	U1A	4cm
2021-04-19	17:29:20	8.9	U1A	6cm
2021-04-19	17:30:20	10.4	U1A	1cm
2021-04-19	17:30:20	10.3	U1A	2cm
2021-04-19	17:30:20	9.5	U1A	4cm
2021-04-19	17:30:20	8.9	U1A	6cm
2021-04-19	17:31:20	10.4	U1A	1cm
2021-04-19	17:31:20	10.3	U1A	2cm
2021-04-19	17:31:20	9.5	U1A	4cm
2021-04-19	17:31:20	8.9	U1A	6cm
2021-04-19	17:32:20	10.4	U1A	1cm
2021-04-19	17:32:20	10.3	U1A	2cm
2021-04-19	17:32:20	9.5	U1A	4cm
2021-04-19	17:32:20	8.9	U1A	6cm
2021-04-19	17:33:20	10.4	U1A	1cm
2021-04-19	17:33:20	10.3	U1A	2cm
2021-04-19	17:33:20	9.5	U1A	4cm
2021-04-19	17:33:20	9	U1A	6cm
2021-04-19	17:34:20	10.4	U1A	1cm
2021-04-19	17:34:20	10.3	U1A	2cm
2021-04-19	17:34:20	9.5	U1A	4cm
2021-04-19	17:34:20	9	U1A	6cm
2021-04-19	17:35:20	10.4	U1A	1cm
2021-04-19	17:35:20	10.3	U1A	2cm
2021-04-19	17:35:20	9.5	U1A	4cm
2021-04-19	17:35:20	9	U1A	6cm
2021-04-19	17:36:20	10.4	U1A	1cm
2021-04-19	17:36:20	10.3	U1A	2cm
2021-04-19	17:36:20	9.5	U1A	4cm
2021-04-19	17:36:20	9	U1A	6cm
2021-04-19	17:37:20	10.4	U1A	1cm
2021-04-19	17:37:20	10.3	U1A	2cm
2021-04-19	17:37:20	9.5	U1A	4cm
2021-04-19	17:37:20	9	U1A	6cm
2021-04-19	17:38:20	10.4	U1A	1cm
2021-04-19	17:38:20	10.3	U1A	2cm
2021-04-19	17:38:20	9.5	U1A	4cm
2021-04-19	17:38:20	9	U1A	6cm
2021-04-19	17:39:20	10.4	U1A	1cm
2021-04-19	17:39:20	10.3	U1A	2cm
2021-04-19	17:39:20	9.5	U1A	4cm
2021-04-19	17:39:20	9	U1A	6cm
2021-04-19	17:40:20	10.4	U1A	1cm
2021-04-19	17:40:20	10.3	U1A	2cm
2021-04-19	17:40:20	9.5	U1A	4cm
2021-04-19	17:40:20	9	U1A	6cm
2021-04-19	17:41:20	10.4	U1A	1cm
2021-04-19	17:41:20	10.3	U1A	2cm
2021-04-19	17:41:20	9.5	U1A	4cm
2021-04-19	17:41:20	9	U1A	6cm
2021-04-19	17:42:20	10.4	U1A	1cm
2021-04-19	17:42:20	10.3	U1A	2cm
2021-04-19	17:42:20	9.5	U1A	4cm
2021-04-19	17:42:20	9	U1A	6cm
2021-04-19	17:43:20	10.4	U1A	1cm
2021-04-19	17:43:20	10.3	U1A	2cm
2021-04-19	17:43:20	9.5	U1A	4cm
2021-04-19	17:43:20	9	U1A	6cm
2021-04-19	17:44:20	10.3	U1A	1cm
2021-04-19	17:44:20	10.3	U1A	2cm
2021-04-19	17:44:20	9.5	U1A	4cm
2021-04-19	17:44:20	9	U1A	6cm
2021-04-19	17:45:20	10.4	U1A	1cm
2021-04-19	17:45:20	10.3	U1A	2cm
2021-04-19	17:45:20	9.5	U1A	4cm
2021-04-19	17:45:20	9	U1A	6cm
2021-04-19	17:46:20	10.4	U1A	1cm
2021-04-19	17:46:20	10.3	U1A	2cm
2021-04-19	17:46:20	9.5	U1A	4cm
2021-04-19	17:46:20	9	U1A	6cm
2021-04-19	17:47:20	10.3	U1A	1cm
2021-04-19	17:47:20	10.3	U1A	2cm
2021-04-19	17:47:20	9.5	U1A	4cm
2021-04-19	17:47:20	9	U1A	6cm
2021-04-19	17:48:20	10.3	U1A	1cm
2021-04-19	17:48:20	10.3	U1A	2cm
2021-04-19	17:48:20	9.5	U1A	4cm
2021-04-19	17:48:20	9	U1A	6cm
2021-04-19	17:49:20	10.3	U1A	1cm
2021-04-19	17:49:20	10.3	U1A	2cm
2021-04-19	17:49:20	9.5	U1A	4cm
2021-04-19	17:49:20	9	U1A	6cm
2021-04-19	17:50:20	10.3	U1A	1cm
2021-04-19	17:50:20	10.3	U1A	2cm
2021-04-19	17:50:20	9.5	U1A	4cm
2021-04-19	17:50:20	9	U1A	6cm
2021-04-19	17:51:20	10.3	U1A	1cm
2021-04-19	17:51:20	10.3	U1A	2cm
2021-04-19	17:51:20	9.5	U1A	4cm
2021-04-19	17:51:20	9	U1A	6cm
2021-04-19	17:52:20	10.3	U1A	1cm
2021-04-19	17:52:20	10.3	U1A	2cm
2021-04-19	17:52:20	9.5	U1A	4cm
2021-04-19	17:52:20	9	U1A	6cm
2021-04-19	17:53:20	10.3	U1A	1cm
2021-04-19	17:53:20	10.3	U1A	2cm
2021-04-19	17:53:20	9.5	U1A	4cm
2021-04-19	17:53:20	9	U1A	6cm
2021-04-19	17:54:20	10.3	U1A	1cm
2021-04-19	17:54:20	10.3	U1A	2cm
2021-04-19	17:54:20	9.5	U1A	4cm
2021-04-19	17:54:20	9	U1A	6cm
2021-04-19	17:55:20	10.3	U1A	1cm
2021-04-19	17:55:20	10.3	U1A	2cm
2021-04-19	17:55:20	9.5	U1A	4cm
2021-04-19	17:55:20	9	U1A	6cm
2021-04-19	17:56:20	10.3	U1A	1cm
2021-04-19	17:56:20	10.3	U1A	2cm
2021-04-19	17:56:20	9.5	U1A	4cm
2021-04-19	17:56:20	9	U1A	6cm
2021-04-19	17:57:20	10.3	U1A	1cm
2021-04-19	17:57:20	10.3	U1A	2cm
2021-04-19	17:57:20	9.5	U1A	4cm
2021-04-19	17:57:20	9	U1A	6cm
2021-04-19	17:58:20	10.3	U1A	1cm
2021-04-19	17:58:20	10.3	U1A	2cm
2021-04-19	17:58:20	9.5	U1A	4cm
2021-04-19	17:58:20	9	U1A	6cm
2021-04-19	17:59:20	10.3	U1A	1cm
2021-04-19	17:59:20	10.3	U1A	2cm
2021-04-19	17:59:20	9.5	U1A	4cm
2021-04-19	17:59:20	9	U1A	6cm
2021-04-19	18:00:20	10.3	U1A	1cm
2021-04-19	18:00:20	10.3	U1A	2cm
2021-04-19	18:00:20	9.5	U1A	4cm
2021-04-19	18:00:20	9	U1A	6cm
2021-04-19	18:01:20	10.3	U1A	1cm
2021-04-19	18:01:20	10.3	U1A	2cm
2021-04-19	18:01:20	9.5	U1A	4cm
2021-04-19	18:01:20	9	U1A	6cm
2021-04-19	18:02:20	10.3	U1A	1cm
2021-04-19	18:02:20	10.3	U1A	2cm
2021-04-19	18:02:20	9.5	U1A	4cm
2021-04-19	18:02:20	9	U1A	6cm
2021-04-19	18:03:20	10.3	U1A	1cm
2021-04-19	18:03:20	10.3	U1A	2cm
2021-04-19	18:03:20	9.5	U1A	4cm
2021-04-19	18:03:20	9	U1A	6cm
2021-04-19	18:04:20	10.3	U1A	1cm
2021-04-19	18:04:20	10.3	U1A	2cm
2021-04-19	18:04:20	9.5	U1A	4cm
2021-04-19	18:04:20	9	U1A	6cm
2021-04-19	18:05:20	10.3	U1A	1cm
2021-04-19	18:05:20	10.3	U1A	2cm
[truncated: 271,042+ more rows]

## Sheet: Supplementary_Table_3
Supplementary Table 3. Field Metadata (Temperature, Water Repellency, Litter Depth, Ash Depth, O horizon Depth)
Virome ID	Total DNA ID	16S rRNA Sequence ID	Plot	SubPlot	Depth	Treatment	Date	Temperature (ºF)	Temperature (ºC)	WaterRepellency ( > 5 seconds or not)	WaterRepellencySec	Litter Depth (cm)	Ash Depth (cm)	O Horizon Depth (cm)
BDV10	BDM10	FIRE186	B2	B2B	3-6cm	Burn	2021-04-05	48	8.89	no	<5	3	NA	4
BDV11	BDM11	FIRE248	B3	B3A	3-6cm	Burn	2021-04-05	50	10	no	<5	6	NA	6
BDV12	BDM12	FIRE250	B3	B3B	3-6cm	Burn	2021-04-05	56	13.33	no	<5	4	NA	6
BDV13	BDM13	FIRE142	B1	B1A	3-6cm	Burn	2021-04-18	51	10.56	yes	>5	12	NA	5
BDV14	BDM14	FIRE144	B1	B1B	3-6cm	Burn	2021-04-18	51	10.56	no	0	11	NA	4
BDV15	BDM15	FIRE146	B2	B2A	3-6cm	Burn	2021-04-18	62	16.67	no	3	3	NA	0
BDV16	BDM16	FIRE148	B2	B2B	3-6cm	Burn	2021-04-18	54	12.22	no	2	6	NA	3
BDV17	BDM17	FIRE150	B3	B3A	3-6cm	Burn	2021-04-18	55	12.78	yes	>5	10	NA	3
BDV18	BDM18	FIRE152	B3	B3B	3-6cm	Burn	2021-04-18	57	13.89	no	4	10	NA	5
BDV19	BDM19	FIRE258	B1	B1A	3-6cm	Burn	2021-04-27	52	11.11	yes	>5	2	1	2
BDV20	BDM20	FIRE166	B1	B1B	3-6cm	Burn	2021-04-27	53	11.67	no	3	3	1	5
BDV21	BDM21	FIRE168	B2	B2A	3-6cm	Burn	2021-04-27	59	15	yes	>5	0	2	0
BDV22	BDM22	FIRE170	B2	B2B	3-6cm	Burn	2021-04-27	59	15	yes	>5	0	1	0
BDV23	BDM23	FIRE172	B3	B3A	3-6cm	Burn	2021-04-27	60	15.56	yes	>5	0	1	5
BDV24	BDM24	FIRE174	B3	B3B	3-6cm	Burn	2021-04-27	63	17.22	yes	>5	0	2	0
BDV25	BDM25	FIRE187	B1	B1A	3-6cm	Burn	2021-05-08	55	12.78	yes	>5	4	2	2
BDV26	BDM26	FIRE189	B1	B1B	3-6cm	Burn	2021-05-08	55	12.78	yes	>5	2	1	>6
BDV27	BDM27	FIRE191	B2	B2A	3-6cm	Burn	2021-05-08	59	15	yes	>5	0	1	0
BDV28	BDM28	FIRE193	B2	B2B	3-6cm	Burn	2021-05-08	58	14.44	no	4.5	0.5	0	0
BDV29	BDM29	FIRE195	B3	B3A	3-6cm	Burn	2021-05-08	62	16.67	no	4	0	1	0
BDV30	BDM30	FIRE197	B3	B3B	3-6cm	Burn	2021-05-08	60	15.56	yes	5	1	1	0
BDV31	BDM31	FIRE209	B1	B1A	3-6cm	Burn	2021-06-21	60	15.56	yes	6	0.5	0	0
BDV32	BDM32	FIRE210	B1	B1B	3-6cm	Burn	2021-06-21	58	14.44	no	3	0.5	0	0
BDV33	BDM33	FIRE212	B2	B2A	3-6cm	Burn	2021-06-21	60	15.56	yes	>5	5	0	0
BDV34	BDM34	FIRE214	B2	B2B	3-6cm	Burn	2021-06-21	60	15.56	yes	>5	4	0	0
BDV35	BDM35	FIRE262	B3	B3A	3-6cm	Burn	2021-06-21	72	22.22	yes	5.5	2	0	0.5
BDV36	BDM36	FIRE216	B3	B3B	3-6cm	Burn	2021-06-21	65	18.33	yes	>5	3	0	2
BDV7	BDM7	FIRE136	B1	B1A	3-6cm	Burn	2021-04-05	44	6.67	no	<5	1	NA	3
BDV8	BDM8	FIRE138	B1	B1B	3-6cm	Burn	2021-04-05	45	7.22	no	<5	6	NA	2
BDV9	BDM9	FIRE140	B2	B2A	3-6cm	Burn	2021-04-05	50	10	yes	>5	7	NA	5
BSV10	BSM10	FIRE247	B2	B2B	0-3cm	Burn	2021-04-05	53	11.67	no	<5	3	NA	4
BSV11	BSM11	NA	B3	B3A	0-3cm	Burn	2021-04-05	54	12.22	no	<5	6	NA	6
BSV12	BSM12	FIRE249	B3	B3B	0-3cm	Burn	2021-04-05	51	10.56	no	<5	4	NA	6
BSV13	BSM13	FIRE141	B1	B1A	0-3cm	Burn	2021-04-18	62	16.67	no	0	12	NA	5
BSV14	BSM14	FIRE143	B1	B1B	0-3cm	Burn	2021-04-18	56	13.33	no	0	11	NA	4
BSV15	BSM15	FIRE145	B2	B2A	0-3cm	Burn	2021-04-18	72	22.22	no	0	3	NA	0
BSV16	BSM16	FIRE147	B2	B2B	0-3cm	Burn	2021-04-18	58	14.44	no	2	6	NA	3
BSV17	BSM17	FIRE149	B3	B3A	0-3cm	Burn	2021-04-18	68	20	yes	5	10	NA	3
BSV18	BSM18	FIRE151	B3	B3B	0-3cm	Burn	2021-04-18	68	20	no	2	10	NA	5
BSV19	BSM19	FIRE257	B1	B1A	0-3cm	Burn	2021-04-27	54	12.22	no	1	2	1	2
BSV20	BSM20	FIRE165	B1	B1B	0-3cm	Burn	2021-04-27	58	14.44	no	0	3	1	5
BSV21	BSM21	FIRE167	B2	B2A	0-3cm	Burn	2021-04-27	66	18.89	no	0	0	2	0
BSV22	BSM22	FIRE169	B2	B2B	0-3cm	Burn	2021-04-27	61	16.11	no	0	0	1	0
BSV23	BSM23	FIRE171	B3	B3A	0-3cm	Burn	2021-04-27	62	16.67	no	5	0	1	5
BSV24	BSM24	FIRE173	B3	B3B	0-3cm	Burn	2021-04-27	71	21.67	no	0	0	2	0
BSV25	BSM25	NA	B1	B1A	0-3cm	Burn	2021-05-08	58	14.44	no	4	4	2	2
BSV26	BSM26	FIRE259	B1	B1B	0-3cm	Burn	2021-05-08	57	13.89	yes	>5	2	1	>6
BSV27	BSM27	FIRE104	B2	B2A	0-3cm	Burn	2021-05-08	61	16.11	no	4	0	1	0
BSV28	BSM28	FIRE192	B2	B2B	0-3cm	Burn	2021-05-08	60	15.56	yes	>5	0.5	0	0
BSV29	BSM29	FIRE194	B3	B3A	0-3cm	Burn	2021-05-08	62	16.67	yes	>5	0	1	0
BSV30	BSM30	FIRE196	B3	B3B	0-3cm	Burn	2021-05-08	62	16.67	yes	>5	1	1	0
BSV31	BSM31	NA	B1	B1A	0-3cm	Burn	2021-06-21	66	18.89	no	3	0.5	0	0
BSV32	BSM32	FIRE260	B1	B1B	0-3cm	Burn	2021-06-21	62	16.67	no	4	0.5	0	0
BSV33	BSM33	FIRE211	B2	B2A	0-3cm	Burn	2021-06-21	64	17.78	yes	>5	5	0	0
BSV34	BSM34	FIRE213	B2	B2B	0-3cm	Burn	2021-06-21	65	18.33	yes	>5	4	0	0
BSV35	BSM35	FIRE261	B3	B3A	0-3cm	Burn	2021-06-21	78	25.56	yes	>5	2	0	0.5
BSV36	BSM36	FIRE215	B3	B3B	0-3cm	Burn	2021-06-21	75	23.89	yes	>5	3	0	2
BSV7	BSM7	FIRE135	B1	B1A	0-3cm	Burn	2021-04-05	48	8.89	no	<5	1	NA	3
BSV8	BSM8	FIRE137	B1	B1B	0-3cm	Burn	2021-04-05	48	8.89	no	<5	6	NA	2
BSV9	BSM9	FIRE139	B2	B2A	0-3cm	Burn	2021-04-05	53	11.67	no	<5	7	NA	5
UDV10	UDM10	FIRE099	U2	U2B	3-6cm	Control	2021-04-05	48	8.89	no	<5	1	NA	3.5
UDV11	UDM11	FIRE028	B4	B4A	3-6cm	Burn	2021-04-05	50	10	yes	>5	2	NA	4
UDV12	UDM12	FIRE256	B4	B4B	3-6cm	Burn	2021-04-05	50	10	no	<5	2	NA	5
UDV13	UDM13	FIRE154	U1	U1A	3-6cm	Control	2021-04-18	49	9.44	yes	>5	7	NA	6
UDV14	UDM14	FIRE156	U1	U1B	3-6cm	Control	2021-04-18	49	9.44	yes	>5	2	NA	>6
UDV15	UDM15	FIRE158	U2	U2A	3-6cm	Control	2021-04-18	52	11.11	no	2	6	NA	4
UDV16	UDM16	FIRE160	U2	U2B	3-6cm	Control	2021-04-18	60	15.56	no	1	4	NA	5
UDV17	UDM17	FIRE162	B4	B4A	3-6cm	Burn	2021-04-18	56	13.33	yes	>5	2	NA	1
UDV18	UDM18	FIRE164	B4	B4B	3-6cm	Burn	2021-04-18	57	13.89	yes	>5	3.5	NA	1.5
UDV19	UDM19	FIRE176	U1	U1A	3-6cm	Control	2021-04-27	39	3.89	yes	>5	7	NA	5
UDV20	UDM20	FIRE178	U1	U1B	3-6cm	Control	2021-04-27	40	4.44	yes	>5	4	NA	0
UDV21	UDM21	FIRE188	U2	U2A	3-6cm	Control	2021-04-27	40	4.44	yes	>5	8	NA	4
UDV22	UDM22	FIRE181	U2	U2B	3-6cm	Control	2021-04-27	41	5	yes	>5	5	NA	5
UDV23	UDM23	FIRE183	B4	B4A	3-6cm	Burn	2021-04-27	54	12.22	yes	>5	0	1.5	0
UDV24D	UDM24	FIRE185	B4	B4B	3-6cm	Burn	2021-04-27	64	17.78	yes	>5	0	2	0
UDV25	UDM25	FIRE199	U1	U1A	3-6cm	Control	2021-05-08	69	20.56	yes	>5	3	NA	4
UDV26	UDM26	FIRE200	U1	U1B	3-6cm	Control	2021-05-08	58	14.44	yes	>5	2	NA	5.5
UDV27	UDM27	FIRE202	U2	U2A	3-6cm	Control	2021-05-08	57	13.89	yes	>5	2	NA	4
UDV28	UDM28	FIRE204	U2	U2B	3-6cm	Control	2021-05-08	65	18.33	yes	>5	5.5	NA	4.5
UDV29	UDM29	FIRE206	B4	B4A	3-6cm	Burn	2021-05-08	79	26.11	no	3	0.5	0.5	0
UDV30	UDM30	FIRE208	B4	B4B	3-6cm	Burn	2021-05-08	81	27.22	yes	>5	0.5	0.5	0
UDV31	UDM31	FIRE217	U1	U1A	3-6cm	Control	2021-06-21	60	15.56	yes	>5	3	NA	3
UDV32	UDM32	FIRE219	U1	U1B	3-6cm	Control	2021-06-21	61	16.11	yes	>5	4	NA	2.5
UDV33	UDM33	NA	U2	U2A	3-6cm	Control	2021-06-21	60	15.56	yes	>5	2.5	NA	5
UDV34	UDM34	FIRE222	U2	U2B	3-6cm	Control	2021-06-21	68	20	yes	>5	4	NA	6
UDV35	UDM35	FIRE224	B4	B4A	3-6cm	Burn	2021-06-21	70	21.11	yes	>5	1	0	0
UDV36	UDM36	FIRE225	B4	B4B	3-6cm	Burn	2021-06-21	60	15.56	yes	>5	1	0	0
UDV7	UDM7	FIRE103	U1	U1A	3-6cm	Control	2021-04-05	46	7.78	no	<5	5	NA	4
UDV8	UDM8	FIRE252	U1	U1B	3-6cm	Control	2021-04-05	46	7.78	no	<5	12	NA	1
UDV9	UDM9	FIRE254	U2	U2A	3-6cm	Control	2021-04-05	48	8.89	no	<5	5	NA	4
USV10	USM10	FIRE255	U2	U2B	0-3cm	Control	2021-04-05	53	11.67	yes	>5	1	NA	3.5
USV11	USM11	FIRE026	B4	B4A	0-3cm	Burn	2021-04-05	52	11.11	no	<5	2	NA	4
USV12	USM12	FIRE030	B4	B4B	0-3cm	Burn	2021-04-05	52	11.11	no	<5	2	NA	5
USV13	USM13	FIRE153	U1	U1A	0-3cm	Control	2021-04-18	54	12.22	no	1	7	NA	6
USV14	USM14	FIRE155	U1	U1B	0-3cm	Control	2021-04-18	54	12.22	no	1	2	NA	>6
USV15	USM15	FIRE157	U2	U2A	0-3cm	Control	2021-04-18	56	13.33	no	2	6	NA	4
USV16	USM16	FIRE159	U2	U2B	0-3cm	Control	2021-04-18	62	16.67	no	0	4	NA	5
USV17	USM17	FIRE161	B4	B4A	0-3cm	Burn	2021-04-18	64	17.78	no	2	2	NA	1
USV18	USM18	FIRE163	B4	B4B	0-3cm	Burn	2021-04-18	60	15.56	no	3	3.5	NA	1.5
USV19	USM19	FIRE175	U1	U1A	0-3cm	Control	2021-04-27	40	4.44	yes	>5	7	NA	5
USV20	USM20	FIRE177	U1	U1B	0-3cm	Control	2021-04-27	42	5.56	yes	>5	4	NA	0
USV21	USM21	FIRE179	U2	U2A	0-3cm	Control	2021-04-27	42	5.56	yes	>5	8	NA	4
USV22	USM22	FIRE180	U2	U2B	0-3cm	Control	2021-04-27	43	6.11	yes	>5	5	NA	5
USV23	USM23	FIRE182	B4	B4A	0-3cm	Burn	2021-04-27	58	14.44	yes	5	0	1.5	0
USV24	USM24	FIRE184	B4	B4B	0-3cm	Burn	2021-04-27	71	21.67	no	2	0	2	0
USV25	USM25	FIRE198	U1	U1A	0-3cm	Control	2021-05-08	72	22.22	yes	>5	3	NA	4
USV26	USM26	NA	U1	U1B	0-3cm	Control	2021-05-08	60	15.56	yes	>5	2	NA	5.5
USV27	USM27	FIRE201	U2	U2A	0-3cm	Control	2021-05-08	61	16.11	yes	>5	2	NA	4
USV28	USM28	FIRE203	U2	U2B	0-3cm	Control	2021-05-08	70	21.11	yes	>5	5.5	NA	4.5
USV29	USM29	FIRE205	B4	B4A	0-3cm	Burn	2021-05-08	82	27.78	yes	>5	0.5	0.5	0
USV30	USM30	FIRE207	B4	B4B	0-3cm	Burn	2021-05-08	90	32.22	yes	>5	0.5	0.5	0
USV31	USM31	FIRE263	U1	U1A	0-3cm	Control	2021-06-21	68	20	yes	>5	3	NA	3
USV32	USM32	FIRE218	U1	U1B	0-3cm	Control	2021-06-21	68	20	yes	>5	4	NA	2.5
USV33	USM33	FIRE220	U2	U2A	0-3cm	Control	2021-06-21	72	22.22	yes	>5	2.5	NA	5
USV34	USM34	FIRE221	U2	U2B	0-3cm	Control	2021-06-21	74	23.33	yes	>5	4	NA	6
USV35	USM35	FIRE223	B4	B4A	0-3cm	Burn	2021-06-21	78	25.56	yes	>5	1	0	0
USV36	USM36	FIRE264	B4	B4B	0-3cm	Burn	2021-06-21	76	24.44	yes	>5	1	0	0
USV7	USM7	FIRE102	U1	U1A	0-3cm	Control	2021-04-05	50	10	no	<5	5	NA	4
USV8	USM8	FIRE251	U1	U1B	0-3cm	Control	2021-04-05	48	8.89	yes	>5	12	NA	1
USV9	USM9	FIRE253	U2	U2A	0-3cm	Control	2021-04-05	52	11.11	no	<5	5	NA	4

## Sheet: Supplementary_Table_4
Supplementary Table 4. Precipitation
Date	Precip_mm	Sampling Timepoint
2021-03-01	0
2021-03-02	0
2021-03-03	0
2021-03-04	0
2021-03-05	0
2021-03-06	14.73
2021-03-07	0
2021-03-08	4.064
2021-03-09	12.45
2021-03-10	27.18
2021-03-11	0.508
2021-03-12	0
2021-03-13	0
2021-03-14	7.112
2021-03-15	21.08
2021-03-16	0
2021-03-17	0
2021-03-18	32.26
2021-03-19	19.05
2021-03-20	2.794
2021-03-21	0
2021-03-22	2.286
2021-03-23	0
2021-03-24	0
2021-03-25	0
2021-03-26	0
2021-03-27	0
2021-03-28	0
2021-03-29	0
2021-03-30	0
2021-03-31	0
2021-04-01	0
2021-04-02	0
2021-04-03	0
2021-04-04	0
2021-04-05	0	T1
2021-04-06	0
2021-04-07	0
2021-04-08	0
2021-04-09	0
2021-04-10	0
2021-04-11	0
2021-04-12	0
2021-04-13	0.508
2021-04-14	6.35
2021-04-15	0
2021-04-16	0
2021-04-17	0
2021-04-18	0	T2
2021-04-19	0
2021-04-20	0
2021-04-21	0.508
2021-04-22	0
2021-04-23	0
2021-04-24	0
2021-04-25	9.65
2021-04-26	0
2021-04-27	0	T3
2021-04-28	0
2021-04-29	0
2021-04-30	0
2021-05-01	0
2021-05-02	0
2021-05-03	0
2021-05-04	0
2021-05-05	0
2021-05-06	0
2021-05-07	0
2021-05-08	0	T4
2021-05-09	0
2021-05-10	0
2021-05-11	0
2021-05-12	0
2021-05-13	0
2021-05-14	0
2021-05-15	0
2021-05-16	1.27
2021-05-17	0
2021-05-18	0
2021-05-19	0
2021-05-20	0
2021-05-21	0
2021-05-22	0
2021-05-23	0
2021-05-24	0
2021-05-25	0
2021-05-26	0
2021-05-27	0
2021-05-28	0
2021-05-29	0
2021-05-30	0
2021-05-31	0
2021-06-01	0
2021-06-02	0
2021-06-03	0
2021-06-04	0
2021-06-05	0
2021-06-06	0
2021-06-07	0
2021-06-08	0
2021-06-09	0
2021-06-10	0
2021-06-11	0
2021-06-12	0
2021-06-13	0
2021-06-14	0
2021-06-15	0
2021-06-16	0
2021-06-17	0
2021-06-18	0
2021-06-19	0
2021-06-20	0
2021-06-21	0	T5
2021-06-22	0
2021-06-23	0
2021-06-24	2.032
2021-06-25	0
2021-06-26	0
2021-06-27	0
2021-06-28	0
2021-06-29	0
2021-06-30	0

## Sheet: Supplementary_Table_5
Supplementary Table 5. Soil chemical measurements for each sample
Sample ID	Virome Sequence ID	Total DNA Sequence ID	Date	Gravimetric Soil Moisture (%)	1:1 soil pH	WDRF Buffer pH	1:1 Soluble Salts, mmho/cm	Organic matter, %LOI	Soil Respiration CO2-C, ppm C	Total Nitrogen, ppm N	Organic Nitrogen, ppm N	Total Organic Carbon, ppm C	Nitrate, ppm NO3-N	Ammonium, ppm NH4-N	Inorganic Nitrogen, ppm N	Total (ICAP) Phosphorus, ppm P	Inorganic (FIA) Phosphorus, ppm P	Organic Phosphorus, ppm P	ICAP Potassium, ppm K	ICAP Calcium, ppm Ca	ICAP Aluminum, ppm Al	ICAP Iron, ppm Fe	ICAP Sulfur, ppm S	ICAP Zinc, ppm Zn	ICAP Manganese, ppm Mn	ICAP Copper, ppm Cu	ICAP Magnesium, ppm Mg	ICAP Sodium, ppm Na	Microbially Active Carbon (%MAC)	Organic C : Organic N	Organic N : Inorganic N	Organic Nitrogen Release, ppm N	Organic Phosphorus Release, ppm P	Available N, lbs N/Acre	Available P, lbs P2O5/Acre	Available K, lbs K2O/Acre
2B1AD	BDV7	BDM7	2021-04-05	111.093	5.5	6.1	0.04	14.5	246	10	6.9	111	1.8	5.2	6.9	3	1	2.3	70	501	344	39	2.8	0.63	14.1	0.16	66	13	221.9	16.1	1	6.9	2.3	4.1	7.5	84
2B1AS	BSV7	BSM7	2021-04-05	67.4304	5.4	5.8	0.05	31.4	344	12.2	7.1	105	0.7	8.5	9.2	11	6	4.9	51	663	171	33	4.5	1.46	31.4	0.17	79	13	327.7	14.7	0.8	7.1	4.9	9.8	25.1	60.9
2B1BD	BDV8	BDM8	2021-04-05	29.5155	5.5	6.1	0.04	14.5	246	10	6.9	111	1.8	5.2	6.9	3	1	2.3	70	501	344	39	2.8	0.63	14.1	0.16	66	13	221.9	16.1	1	6.9	2.3	4.1	7.5	84
2B1BS	BSV8	BSM8	2021-04-05	32.8434	5.4	5.8	0.05	31.4	344	12.2	7.1	105	0.7	8.5	9.2	11	6	4.9	51	663	171	33	4.5	1.46	31.4	0.17	79	13	327.7	14.7	0.8	7.1	4.9	9.8	25.1	60.9
2B2AD	BDV9	BDM9	2021-04-05	44.798	5.3	5.4	0.03	35.5	230	9.1	6.7	87	0.8	9.1	9.8	2	0.9	1.6	54	522	216	51	2.7	1.04	21.9	0.12	91	12	265.6	12.9	0.7	6.7	1.6	5	5.7	65.1
2B2AS	BSV9	BSM9	2021-04-05	83.2662	5	5.4	0.04	38.6	274	10.6	6.9	107	1.6	10.5	12.1	2	0.7	1.8	48	536	182	44	2.4	1.22	23.3	0.14	92	13	255.9	15.6	0.6	6.9	1.8	11.4	5.7	57.6
2B2BD	BDV10	BDM10	2021-04-05	33.0278	5.3	5.4	0.03	35.5	230	9.1	6.7	87	0.8	9.1	9.8	2	0.9	1.6	54	522	216	51	2.7	1.04	21.9	0.12	91	12	265.6	12.9	0.7	6.7	1.6	5	5.7	65.1
2B2BS	BSV10	BSM10	2021-04-05	53.8882	5	5.4	0.04	38.6	274	10.6	6.9	107	1.6	10.5	12.1	2	0.7	1.8	48	536	182	44	2.4	1.22	23.3	0.14	92	13	255.9	15.6	0.6	6.9	1.8	11.4	5.7	57.6
2B3AD	BDV11	BDM11	2021-04-05	62.5028	5.7	6.2	0.06	23.6	184	21.2	12.5	146	5.9	12.1	17.9	2	0.5	1.8	69	989	301	54	4.1	0.4	10.7	0.04	110	16	126	11.7	0.7	12.5	1.8	9.1	5.1	83.1
2B3AS	BSV11	BSM11	2021-04-05	147.587	5.3	5.8	0.11	41.5	344	33.8	20.1	374	2.1	45.4	47.4	3	0.9	2.1	88	1093	196	44	12.6	1.29	40.2	0.11	140	16	92.1	18.6	0.4	20.1	2.1	40.5	6.9	105.4
2B3BD	BDV12	BDM12	2021-04-05	40.1822	5.7	6.2	0.06	23.6	184	21.2	12.5	146	5.9	12.1	17.9	2	0.5	1.8	69	989	301	54	4.1	0.4	10.7	0.04	110	16	126	11.7	0.7	12.5	1.8	9.1	5.1	83.1
2B3BS	BSV12	BSM12	2021-04-05	65.649	5.3	5.8	0.11	41.5	344	33.8	20.1	374	2.1	45.4	47.4	3	0.9	2.1	88	1093	196	44	12.6	1.29	40.2	0.11	140	16	92.1	18.6	0.4	20.1	2.1	40.5	6.9	105.4
2B4AD	UDV11	UDM11	2021-04-05	68.8199	5.6	6.1	0.07	18.2	191	7.5	5.4	132	3	4.8	7.8	2	0.8	1	69	530	298	70	3.3	0.35	21	0.15	55	12	144.9	24.2	0.7	5.4	1	4	4.1	82.5
2B4AS	USV11	USM11	2021-04-05	76.4785	5.4	5.9	0.06	28.2	198	6	3.7	94	0.8	2.7	3.6	2	0.7	1.6	59	607	207	59	2.5	0.61	26.4	0.11	67	13	210.9	25.5	1	3.7	1.6	4.4	5.3	71.3
2B4BD	UDV12	UDM12	2021-04-05	58.3245	5.6	6.1	0.07	18.2	191	7.5	5.4	132	3	4.8	7.8	2	0.8	1	69	530	298	70	3.3	0.35	21	0.15	55	12	144.9	24.2	0.7	5.4	1	4	4.1	82.5
2B4BS	USV12	USM12	2021-04-05	22.5234	5.4	5.9	0.06	28.2	198	6	3.7	94	0.8	2.7	3.6	2	0.7	1.6	59	607	207	59	2.5	0.61	26.4	0.11	67	13	210.9	25.5	1	3.7	1.6	4.4	5.3	71.3
2U1AD	UDV7	UDM7	2021-04-05	36.7452	5.5	5.9	0.05	16.1	318	10.1	6.6	119	3.8	3.9	7.6	2	0.5	1.6	112	532	499	65	3.2	0.28	13.8	0.13	73	16	267.7	18	0.9	6.6	1.6	4.3	4.6	134.5
2U1AS	USV7	USM7	2021-04-05	77.6843	5.2	5.6	0.05	29.9	177	13.1	11.2	196	0.7	11	11.7	3	1.5	1.1	126	589	344	62	4.1	0.55	21.2	0.12	81	13	90.5	17.4	1	11.2	1.1	13.7	5.8	151.1
2U1BD	UDV8	UDM8	2021-04-05	20.0946	5.5	5.9	0.05	16.1	318	10.1	6.6	119	3.8	3.9	7.6	2	0.5	1.6	112	532	499	65	3.2	0.28	13.8	0.13	73	16	267.7	18	0.9	6.6	1.6	4.3	4.6	134.5
2U1BS	USV8	USM8	2021-04-05	40.2407	5.2	5.6	0.05	29.9	177	13.1	11.2	196	0.7	11	11.7	3	1.5	1.1	126	589	344	62	4.1	0.55	21.2	0.12	81	13	90.5	17.4	1	11.2	1.1	13.7	5.8	151.1
2U2AD	UDV9	UDM9	2021-04-05	70.3758	5.9	6.3	0.04	13.4	254	7.9	5.7	88	1.5	2.6	4	1	0.3	1	58	609	349	39	2.4	0.22	9	0.1	51	13	288.3	15.4	1.4	5.7	1	2.9	3	69.4
2U2AS	USV9	USM9	2021-04-05	64.9152	5.3	5.9	0.06	34.2	198	11.7	8.5	163	1.8	7.2	9	5	2.9	2.3	69	672	240	51	6.3	0.79	23.5	0.1	80	12	121.5	19.1	1	8.5	2.3	10.5	12	83.4
2U2BD	UDV10	UDM10	2021-04-05	37.5766	5.9	6.3	0.04	13.4	254	7.9	5.7	88	1.5	2.6	4	1	0.3	1	58	609	349	39	2.4	0.22	9	0.1	51	13	288.3	15.4	1.4	5.7	1	2.9	3	69.4
2U2BS	USV10	USM10	2021-04-05	34.8949	5.3	5.9	0.06	34.2	198	11.7	8.5	163	1.8	7.2	9	5	2.9	2.3	69	672	240	51	6.3	0.79	23.5	0.1	80	12	121.5	19.1	1	8.5	2.3	10.5	12	83.4
3B1AD	BDV13	BDM13	2021-04-18	30.6983	4.8	5.4	0.04	33.1	840	5.5	3	107	0.1	1.8	1.9	3	1.3	2.1	43	425	155	53	1.7	1.02	17.4	0.14	79	14	785.4	35.5	1.6	3	2.1	1.5	7.8	51.9
3B1AS	BSV13	BSM13	2021-04-18	51.5427	4.8	5.6	0.05	86.4	554	5.3	3	59	0	4.5	4.5	4	1.8	2.4	37	354	31	14	1.2	1.77	37.8	0.2	77	12	932.5	19.7	0.7	3	2.4	2.3	9.5	44.7
3B1BD	BDV14	BDM14	2021-04-18	32.2208	4.7	5.2	0.08	32.9	842	7.4	4.8	161	0.1	2.2	2.3	4	1.3	2.3	72	437	273	71	3	0.74	11.7	0.14	81	14	523.8	33.7	2.1	4.8	2.3	2.1	8.5	86.4
3B1BS	BSV14	BSM14	2021-04-18	40.3091	4.6	5.3	0.05	67	924	6.8	4.1	121	0.1	4.5	4.6	3	1.2	1.6	41	409	70	30	1.3	1.64	29.1	0.14	88	15	763.3	29.8	0.9	4.1	1.6	2.6	6.4	49
3B2AD	BDV15	BDM15	2021-04-18	46.5089	5.8	5.9	0.06	10.9	314	6.8	3	120	0.3	1.8	2.1	2	0.5	1.6	60	504	363	55	2.7	0.19	9	0.18	73	17	262	40.1	1.5	3	1.6	1.5	4.8	72
3B2AS	BSV15	BSM15	2021-04-18	69.6778	5.7	5.9	0.06	12.8	297	4.9	2.5	90	0.3	2.2	2.5	2	0.3	2.1	77	492	331	49	2.2	0.37	9.7	0.18	84	16	329.1	36.8	1	2.5	2.1	1.5	5.4	92.7
3B2BD	BDV16	BDM16	2021-04-18	52.5099	5.4	5.7	0.06	23	780	22.3	18.4	264	0.2	2.9	3.1	3	1	2.2	69	516	243	57	3	0.97	21.4	0.08	93	17	295.1	14.4	6	18.4	2.2	6.4	7.4	82.8
3B2BS	BSV16	BSM16	2021-04-18	149.157	5.1	5.7	0.06	47.5	1208	17.8	13.8	165	0.2	5.6	5.8	2	0.8	1.5	46	481	116	48	2	1.24	35	0.1	91	16	732.1	12	2.4	13.8	1.5	5.9	5.1	55.3
3B3AD	BDV17	BDM17	2021-04-18	26.6532	5.8	6	0.15	11	463	14.1	10.8	266	0.4	3	3.4	2	0.8	0.9	118	509	674	174	4.3	0.16	56.3	0.4	60	14	174	24.5	3.2	10.8	0.9	4.3	3.8	141.6
3B3AS	BSV17	BSM17	2021-04-18	43.444	6.1	6.3	0.1	16.5	1132	23.4	19	300	0.2	3.2	3.3	5	1.9	3	86	832	235	58	4.1	1.09	60.5	0.2	84	18	377.1	15.8	5.7	19	3	6.7	11.4	102.8
3B3BD	BDV18	BDM18	2021-04-18	21.3609	5.4	5.5	0.05	30.8	280	19.2	14.9	168	0.4	5.6	6	2	0.3	1.5	83	735	317	69	3.4	0.88	16.4	0.1	105	16	166.7	11.3	2.5	14.9	1.5	6.3	4.1	99.7
3B3BS	BSV18	BSM18	2021-04-18	47.757	5	5.5	0.05	69.4	812	9.7	4.1	113	0.2	10.6	10.8	2	1	1.4	52	551	130	44	2.1	1.76	41.8	0.15	106	13	720.8	27.5	0.4	4.1	1.4	4.5	5.5	61.9
3B4AD	UDV17	UDM17	2021-04-18	25.0445	6.1	6.3	0.05	10.6	412	21.3	16.7	278	0.5	1.9	2.4	2	0.6	1.3	88	636	335	67	3.1	0.23	27	0.24	76	13	148.1	16.6	7	16.7	1.3	5.7	4.4	105.9
3B4AS	USV17	USM17	2021-04-18	48.9639	5.6	5.7	0.04	29	766	8.2	4.7	92	0.1	2.5	2.6	3	0.8	1.7	67	661	296	65	2.8	0.65	15.7	0.12	101	13	833.1	19.5	1.8	4.7	1.7	2.2	5.8	81
3B4BD	UDV18	UDM18	2021-04-18	60.94	5.9	6.1	0.06	10.6	848	6.4	2.9	136	0.2	1.9	2.1	2	0.6	1.5	86	419	329	86	2.9	0.32	21.7	0.26	50	16	622.4	47.8	1.4	2.9	1.5	1.5	4.9	102.7
3B4BS	USV18	USM18	2021-04-18	119.47	5.4	5.8	0.07	23.7	902	7.5	4.5	114	0.2	1.6	1.8	3	0.7	1.9	79	575	202	67	3.8	0.99	53.9	0.19	65	14	793	25.3	2.5	4.5	1.9	1.9	6	94.3
3U1AD	UDV13	UDM13	2021-04-18	63.8032	5.3	5.6	0.03	14	256	8.4	5	92	0.4	2.1	2.4	2	0.5	1.8	55	394	482	40	2.3	0.15	8.9	0.1	52	16	278.1	18.3	2.1	5	1.8	2.2	5.3	65.7
3U1AS	USV13	USM13	2021-04-18	164.965	5.2	5.5	0.03	32.8	289	8	5	115	0.1	2.1	2.2	3	1	1.7	46	483	261	38	2.9	0.56	13.1	0.08	65	15	251.9	22.8	2.3	5	1.7	2.2	6.3	55.1
3U1BD	UDV14	UDM14	2021-04-18	40.5326	5.8	5.8	0.04	16.2	195.2	17.8	14.5	204	0.4	2	2.4	2	0.5	1.8	66	370	478	52	2.7	0.14	13.4	0.14	42	17	95.5	14.1	6.1	14.5	1.8	5.1	5.3	78.7
3U1BS	USV14	USM14	2021-04-18	159.037	5.6	5.8	0.05	20.8	208	8.3	5.1	112	0.3	2.1	2.4	3	0.7	1.9	60	469	361	55	2.8	0.27	16.2	0.12	43	14	186.3	21.9	2.1	5.1	1.9	2.3	6	71.5
3U2AD	UDV15	UDM15	2021-04-18	18.3739	5.8	6	0.05	24.4	1100	14.7	11	121	0.2	2.4	2.6	2	0.9	1.3	75	960	310	88	4.7	0.41	14.3	0.17	97	16	912.5	10.9	4.3	11	1.3	4.1	5.1	90.2
3U2AS	USV15	USM15	2021-04-18	21.3425	5.6	5.9	0.03	37.6	321	16.8	13.8	93	0.2	3.2	3.4	2	0.7	1.4	48	744	175	39	2.2	0.65	19.4	0.15	79	15	344.2	6.8	4.1	13.8	1.4	5.2	4.9	57.9
3U2BD	UDV16	UDM16	2021-04-18	41.7554	5.8	5.8	0.04	21.8	688	8.8	5.8	70	0.3	2.4	2.7	2	0.6	1	58	570	355	90	3.3	0.3	19.6	0.15	59	15	983.6	12	2.1	5.8	1	2.6	3.6	69.3
3U2BS	USV16	USM16	2021-04-18	122.591	5.3	5.8	0.02	68	544	9.9	4.6	99	0.2	7.7	7.9	2	0.8	1.1	37	537	91	35	1.8	1.23	40.6	0.17	60	13	552	21.6	0.6	4.6	1.1	3.7	4.3	44.6
4B1AD	BDV19	BDM19	2021-04-27	68.1854	4.9	5.3	0.06	31.4	460	14.5	11.8	283	0.8	2.4	3.2	4	1.6	2.1	74	426	359	77	4.7	0.89	25.3	0.18	79	12	162.8	23.9	3.7	11.8	2.1	4.5	8.5	89.1
4B1AS	BSV19	BSM19	2021-04-27	124.161	4.7	5.3	0.07	74.4	696	9.5	5.7	198	0.1	5.4	5.5	5	3.7	1.5	56	416	71	23	3.4	1.43	23.3	0.46	90	13	352.2	34.4	1	5.7	1.5	3.4	11.9	67.5
4B1BD	BDV20	BDM20	2021-04-27	59.367	4.6	5.1	0.06	37.2	976	12.8	10.3	244	0.6	2.7	3.3	5	2.8	2.1	78	324	250	59	4.5	1.53	14.5	0.17	106	10	399.3	23.7	3.1	10.3	2.1	4.1	11.3	93.5
4B1BS	BSV20	BSM20	2021-04-27	175.525	4.9	5.6	0.09	82.6	876	15.2	9.2	211	0.5	9.8	10.3	8	5.4	2.4	75	366	50	21	4.4	2.65	37.4	0.28	122	10	415.7	22.9	0.9	9.2	2.4	5.9	17.9	89.6
4B2AD	BDV21	BDM21	2021-04-27	46.651	5.1	5.3	0.08	23.5	376	17.2	7.6	172	3.8	6.3	10.1	3	1.4	2	57	368	326	77	4.3	0.81	17.6	0.2	87	12	218.3	22.6	0.8	7.6	2	5.3	8	68.5
4B2AS	BSV21	BSM21	2021-04-27	55.6336	5.2	5.4	0.07	26.7	856	20	9.3	196	2.6	12.5	15.1	7	4.7	2.4	64	390	283	79	7.3	1.14	35.1	0.19	94	12	437.8	21	0.6	9.3	2.4	7.3	16.2	76.9
4B2BD	BDV22	BDM22	2021-04-27	24.2269	6.1	6.2	0.21	15	360	48.5	25.6	310	0.9	35.5	36.4	10	8.1	2.2	77	726	329	64	26.9	0.95	69.2	0.11	95	15	116.2	12.1	0.7	25.6	2.2	18.6	23.7	92.3
4B2BS	BSV22	BSM22	2021-04-27	44.206	7.2	7.2	0.65	14.4	1102	82	44.7	520	1.7	53.5	55.2	36	29.9	5.8	107	1202	363	95	117.9	1.92	139.5	0.05	155	19	211.9	11.6	0.8	44.7	5.8	30	82.2	128.2
4B3AD	BDV23	BDM23	2021-04-27	41.7006	6.3	6.3	0.15	16.8	444	30.6	14.9	197	5.6	8.4	14	5	3.5	1.9	92	845	371	56	7.5	0.36	11.3	0.16	111	11	225.4	13.2	1.1	14.9	1.9	8.7	12.3	109.8
4B3AS	BSV23	BSM23	2021-04-27	54.467	6	6	0.2	28.1	1512	42.8	17.5	215	8.7	22.5	31.2	9	6.5	2.6	89	895	301	49	11.1	0.71	33.2	0.09	122	12	704.2	12.3	0.6	17.5	2.6	14.6	20.9	106.4
4B3BD	BDV24	BDM24	2021-04-27	32.0429	6.9	7.2	0.25	16.9	826	47.4	24.5	251	1	33	34	14	10.6	3.1	122	990	377	66	27.3	0.62	35.3	0.16	107	11	328.9	10.2	0.7	24.5	3.1	17.6	31.5	146.6
4B3BS	BSV24	BSM24	2021-04-27	34.8451	7.1	7.2	0.66	23.7	1286	98.7	50.1	570	0.2	62.2	62.4	51	43	8.2	166	1356	281	65	94	1.6	91.6	0.14	193	12	225.4	11.4	0.8	50.1	8.2	33.7	117.9	199.3
4B4AD	UDV23	UDM23	2021-04-27	30.5402	5.9	5.9	0.05	15.7	1004	16.9	12.1	207	0.8	2.5	3.3	3	1	1.8	125	520	387	70	3.9	0.33	18.7	0.22	66	11	484.5	17.1	3.7	12.1	1.8	4.6	6.4	150.1
4B4AS	USV23	USM23	2021-04-27	28.3066	5.9	5.9	0.05	17.7	792	21.9	13.3	235	0.6	12.5	13.1	4	2.5	1.7	123	522	342	59	5.2	0.67	48.1	0.25	70	14	337.1	17.6	1	13.3	1.7	7.9	9.7	147.8
4B4BD	UDV24D	UDM24D	2021-04-27	22.5818	5.8	6	0.16	14.2	450.9	71.2	50	846	0.6	24.1	24.7	5	3.1	1.4	220	509	443	97	15.1	0.48	94.7	0.36	72	15	53.3	16.9	2	50	1.4	22.4	10.4	264.5
4B4BS	USV24	USM24	2021-04-27	42.1728	6.2	6.3	0.18	18.3	663.1	55.7	37.3	537	0.5	23.1	23.6	16	12.5	4	179	771	299	72	20.8	1.02	103.6	0.16	88	16	123.6	14.4	1.6	37.3	4	18.3	37.9	214.3
4U1AD	UDV19	UDM19	2021-04-27	56.5596	5.4	5.5	0.07	23.2	756	18.6	13.6	215	1	3.9	4.9	3	1.1	2.2	52	501	325	59	3.4	0.85	17.9	0.14	59	11	351.3	15.8	2.8	13.6	2.2	5.6	7.6	62.7
4U1AS	USV19	USM19	2021-04-27	122.777	5.5	5.5	0.09	43.9	1600	14.8	9.5	180	0.8	6	6.8	4	2	1.6	39	567	145	40	3.1	1.61	30	0.23	56	11	888.8	18.9	1.4	9.5	1.6	4.9	8.4	47.2
4U1BD	UDV20	UDM20	2021-04-27	43.7945	5.5	5.6	0.1	24.7	992	18.4	13.7	298	0.6	2.3	2.9	4	1.3	2.8	106	596	383	54	4.9	0.59	20.2	0.29	131	11	333.1	21.7	4.8	13.7	2.8	5	9.5	127.4
4U1BS	USV20	USM20	2021-04-27	34.553	6.2	6.3	0.09	10.2	532	16.4	11.2	183	1.1	1.8	2.9	3	0.9	2.1	90	629	376	46	3.1	0.3	16	0.32	91	11	290.2	16.4	3.9	11.2	2.1	4.2	6.9	107.7
4U2AD	UDV21	UDM21	2021-04-27	48.2401	5.8	5.8	0.08	21.1	906	21	16.6	207	1	3.4	4.3	3	0.8	2.2	90	692	434	63	4.5	0.5	16.9	0.12	85	11	438.3	12.4	3.8	16.6	2.2	6.3	6.9	107.7
4U2AS	USV21	USM21	2021-04-27	62.1384	5.6	5.8	0.08	51.9	856	13.8	9.1	129	0.6	9.3	9.9	3	1.6	1.7	71	578	188	37	2.8	1.48	32.9	0.19	83	11	661.9	14.2	0.9	9.1	1.7	5.7	7.6	85.4
4U2BD	UDV22	UDM22	2021-04-27	58.2347	5.4	5.6	0.03	39.1	1136	10.4	7.1	134	0.7	4.4	5.1	3	1.1	1.5	48	681	181	41	2.7	0.57	20.6	0.11	82	13	849.5	18.9	1.4	7.1	1.5	3.7	6	57.5
4U2BS	USV22	USM22	2021-04-27	159.248	5.3	5.8	0.03	79.1	1904	9.4	6.3	115	0.5	5.6	6.1	3	1.7	1.3	49	548	74	30	2.5	1.28	43.1	0.15	85	13	1652.4	18.2	1	6.3	1.3	3.7	6.9	58.5
5B1AD	BDV25	BDM25	2021-05-08	3.93763	6.7	7.2	0.61	7.3	494	52.8	27.8	458	0.9	43.8	44.6	40	30.2	9.8	104	882	390	97	107.3	4.45	75.4	0.29	134	15	108	16.5	0.6	27.8	9.8	21.7	91.9	141.2
5B1AS	BSV25	BSM25	2021-05-08	2.17049	7.3	7.2	1.72	8.7	756	82.8	40.3	462	1.5	77.2	78.7	115	105.2	9.5	252	2620	248	64	515.8	5.24	84.4	0.25	433	14	163.8	11.5	0.5	40.3	9.5	35.7	263.8	321.1
5B1BD	BDV26	BDM26	2021-05-08	74.9694	4.8	5.4	0.08	78.3	1024	10.5	8	126	0.2	8.2	8.4	8	4.5	3.4	58	418	77	39	7.8	2.18	37.7	0.17	86	13	814.8	15.6	1	8	3.4	4.9	18.2	58.7
5B1BS	BSV26	BSM26	2021-05-08	108.844	5.3	5.7	0.1	84.1	1092	21	15	161	0.2	12.6	12.8	15	9.7	5.5	80	431	75	31	15.3	3.26	57.7	0.21	115	13	680.1	10.7	1.2	15	5.5	8.3	35.1	65.4
5B2AD	BDV27	BDM27	2021-05-08	9.31761	7	7.2	0.35	12.3	301	42.6	15.6	245	0.9	50.8	51.6	6	3.8	2.1	114	756	393	62	46.7	0.79	64.1	0.34	73	13	122.9	15.7	0.3	15.6	2.1	20.2	13.6	155.6
5B2AS	BSV27	BSM27	2021-05-08	3.74837	7.4	7.2	0.97	8.8	392	77	35.6	581	1.3	75.5	76.8	15	11	4.1	158	1808	331	76	205.9	0.93	102.8	0.29	166	12	67.5	16.3	0.5	35.6	4.1	33.7	34.8	204.6
5B2BD	BDV28	BDM28	2021-05-08	20.106	7.2	7.2	0.24	13.1	184	36.5	17.8	176	1.6	38	39.5	5	2.8	2.3	101	966	306	55	26.1	0.39	29.5	0.24	92	13	104.7	9.9	0.5	17.8	2.3	17.2	11.7	139.6
5B2BS	BSV28	BSM28	2021-05-08	9.64736	7.2	7.2	0.59	17.9	538	103.5	44.5	474	1.8	89.2	90.9	11	7.4	4	126	1127	274	55	104.8	0.61	92.2	0.2	134	14	113.5	10.7	0.5	44.5	4	40.6	26.1	164.4
5B3AD	BDV29	BDM29	2021-05-08	39.1713	5.8	6	0.09	20.1	274	12.6	5.9	54	5.5	4.5	10	2	0.7	1	46	647	243	47	4.6	0.97	15.1	0.14	76	12	509	9.1	0.6	5.9	1	4.8	3.9	51.3
5B3AS	BSV29	BSM29	2021-05-08	27.0341	5.9	6	0.07	32.6	624	26.1	11.9	156	1.7	20.1	21.7	7	3.8	3.4	57	636	202	51	9.8	1.78	40	0.16	90	12	400.8	13.1	0.5	11.9	3.4	10.1	16.5	64.8
5B3BD	BDV30	BDM30	2021-05-08	19.2112	6.1	6.1	0.06	16.6	666	14.7	8.5	107	2.9	8.9	11.7	2	0.8	1.2	84	431	337	42	4.2	0.43	13.2	0.18	73	13	624.4	12.6	0.7	8.5	1.2	6.1	4.7	111.9
5B3BS	BSV30	BSM30	2021-05-08	11.4704	6	6.1	0.1	22.4	190.4	21.3	14.8	188	0.7	16.6	17.2	7	3.4	3.3	80	504	248	39	8.5	0.86	38.8	0.19	86	11	101.3	12.7	0.9	14.8	3.3	9.6	15.5	119.4
5B4AD	UDV29	UDM29	2021-05-08	17.93	6.7	7.2	0.1	9.5	194	16.9	12.5	167	2	4.1	6.1	2	0.8	1.1	115	657	299	51	4.8	0.33	22.3	0.27	71	13	116.3	13.3	2.1	12.5	1.1	5.6	4.3	156.2
5B4AS	USV29	USM29	2021-05-08	16.713	6.8	7.2	0.14	13	390	23.6	11.5	199	0.9	15.8	16.6	3	1.3	1.6	117	743	278	52	8.8	0.54	38.3	0.26	74	15	195.5	17.4	0.7	11.5	1.6	8.4	6.7	154.8
5B4BD	UDV30	UDM30	2021-05-08	20.3414	5.9	6.1	0.1	22.3	450	15.8	13.2	177	0.5	4.6	5.1	2	0.9	1.4	92	548	303	75	5.2	0.52	26.7	0.27	56	14	253.6	13.4	2.6	13.2	1.4	5.5	5.1	124.6
5B4BS	USV30	USM30	2021-05-08	31.0644	5.8	5.9	0.07	22	552	12.2	8.4	117	0.5	9.2	9.6	2	0.7	1.2	65	552	288	57	4.4	0.76	24	0.2	58	12	470.7	13.9	0.9	8.4	1.2	5.4	4.4	76.2
5U1AD	UDV25	UDM25	2021-05-08	29.4996	5.7	5.9	0.05	20.6	570	11	8.5	94	0.7	4	4.8	2	0.6	1.2	50	398	365	40	3.8	0.58	16	0.15	50	11	606.6	11.1	1.8	8.5	1.2	4	4.1	62.8
5U1AS	USV25	USM25	2021-05-08	58.568	5.8	5.9	0.05	34.8	146	16.3	11.8	146	0.4	10	10.3	2	0.8	1.3	46	662	198	33	5.1	0.97	25	0.14	70	12	100.3	12.4	1.1	11.8	1.3	6.6	4.9	52.4
5U1BD	UDV26	UDM26	2021-05-08	35.8054	5.6	5.7	0.06	22.3	638	10.1	8	116	0.6	1.9	2.5	1	0.5	0.8	58	500	338	41	3.4	0.38	9.5	0.16	84	12	547.8	14.6	3.1	8	0.8	3.1	3.1	66.1
5U1BS	USV26	USM26	2021-05-08	47.3878	5.9	5.9	0.05	38.7	358	10.7	9.1	114	0.4	2.4	2.8	2	0.7	1.2	52	817	201	27	3.8	0.99	16.3	0.1	109	11	313.6	12.5	3.3	9.1	1.2	3.6	4.4	54.9
5U2AD	UDV27	UDM27	2021-05-08	68.6896	5.8	6	0.07	37.6	590	11.2	7.5	115	0.3	2.6	2.9	1	0.6	0.8	79	664	167	33	4.2	1.12	15.4	0.19	80	19	514.5	15.3	2.6	7.5	0.8	3.1	3.4	82.6
5U2AS	USV27	USM27	2021-05-08	52.2719	6	6.1	0.07	30	390	8.5	7.4	99	0.3	2.3	2.6	2	0.7	1.2	101	695	217	31	3.4	0.84	12.8	0.17	90	13	392.1	13.4	2.9	7.4	1.2	3	4.3	102.7
5U2BD	UDV28	UDM28	2021-05-08	32.1536	5.9	5.9	0.08	33.9	680	11.4	13	109	0.5	3	3.5	2	0.7	1	57	812	188	40	3.9	0.67	17.3	0.1	95	12	624.6	8.4	3.7	13	1	4.9	4	68.2
5U2BS	USV28	USM28	2021-05-08	41.6002	5.4	5.8	0.06	62	1060	10.9	8.5	120	0.3	3.6	3.9	2	0.5	1	57	636	113	29	3.9	2.06	33.8	0.13	89	14	882.8	14.1	2.2	8.5	1	3.7	3.5	49.8
6B1AD	BDV31	BDM31	2021-06-21	15.9326	6.8	7.2	0.6	8.6	588	52.1	22	435	1.4	49.9	51.2	70	58.7	10.8	109	1487	339	94	190.4	2.79	118.7	0.22	166	10	135.3	19.8	0.4	22	10.8	43.9	160	130.4
6B1AS	BSV31	BSM31	2021-06-21	9.37515	7.4	7.2	0.94	8.1	318	60.2	27.1	488	1.4	46.5	47.8	92	84.8	7.3	202	3034	238	57	531.3	1.5	97.5	0.17	351	12	65.1	18.1	0.6	27.1	7.3	22.5	212	241.8
6B1BD	BDV32	BDM32	2021-06-21	10.7568	6.7	7.2	0.23	7.1	326	23.7	9	217	0.7	17.9	18.6	34	26	7.8	105	942	330	62	55.3	1.51	71	0.19	108	8	150.4	24.1	0.5	9	7.8	16.5	77.8	125.6
6B1BS	BSV32	BSM32	2021-06-21	7.02092	6.9	7.2	0.51	9.7	772	62.9	25.6	523	1.5	47.9	49.4	112	100.6	11.5	166	1779	268	69	185.1	3.84	173.3	0.18	229	10	147.5	20.4	0.5	25.6	11.5	22.5	257.8	198.8
6B2AD	BDV33	BDM33	2021-06-21	16.13	5	5.5	0.05	51.7	680	17.2	8.2	182	0.5	14.8	15.3	15	9.6	5.2	93	513	153	45	8.4	2.08	19	0.12	115	12	374.3	22.2	0.5	8.2	5.2	14.1	34.2	111
6B2AS	BSV33	BSM33	2021-06-21	12.8053	5.7	5.7	0.1	55.3	2276	34.9	13.7	310	0.7	31	31.6	37	28.6	7.9	97	658	130	38	20.6	2.76	36	0.11	129	10	734	22.6	0.4	13.7	7.9	13.6	83.9	116.7
6B2BD	BDV34	BDM34	2021-06-21	3.01953	4.8	5.5	0.06	39.9	704	13.8	4.1	174	0.9	10.5	11.3	9	5.5	3.8	49	429	169	44	7	1.2	21.8	0.16	71	8	405.6	42.5	0.4	4.1	3.8	9.2	21.2	59.3
6B2BS	BSV34	BSM34	2021-06-21	2.19926	5	5.6	0.12	50.8	1656	22.3	5.1	236	0.6	19.4	19.9	25	17.6	7.7	68	489	141	42	16.5	1.71	35.4	0.15	95	10	700.3	46	0.3	5.1	7.7	7.5	58.3	81.5
6B3AD	BDV35	BDM35	2021-06-21	5.0853	6.6	7.2	0.1	12.8	506	24	12.6	313	1.7	10.3	12	9	4.7	4.2	101	1011	275	51	9.6	0.55	18	0.21	118	8	161.7	24.8	1.1	12.6	4.2	14.8	20.4	121.3
6B3AS	BSV35	BSM35	2021-06-21	2.47574	6.7	7.2	0.32	28.7	1928	54.4	22.6	583	4.7	25.5	30.1	37	27.1	9.6	108	1108	159	33	24.8	1.82	55.3	0.12	166	9	330.7	25.7	0.8	22.6	9.6	15.8	84.4	129
6B3BD	BDV36	BDM36	2021-06-21	27.3469	6.4	6.3	0.06	16.3	554	19.1	11.4	217	1.3	5.7	7	4	1.4	2.2	96	865	299	43	5.5	0.21	9.1	0.13	67	9	255.8	19	1.6	11.4	2.2	11.1	8.3	114.8
6B3BS	BSV36	BSM36	2021-06-21	9.65636	5.8	5.9	0.12	31.5	1116	44.8	17.7	466	5.7	28.3	33.9	8	4	4.3	95	905	225	40	10.1	0.67	26.4	0.11	102	9	239.7	26.3	0.5	17.7	4.3	15.5	19.1	113.8
6B4AD	UDV35	UDM35	2021-06-21	7.46187	5.9	6.2	0.06	11.7	124	11.2	7.1	248	0.3	1.7	2	3	1	1.5	83	331	348	42	3.7	0.42	25.4	0.17	44	9	50.1	34.8	3.5	7.1	1.5	5.5	5.8	99.9
6B4AS	USV35	USM35	2021-06-21	6.4038	5.7	6.1	0.12	18.2	636	13.3	8	277	0.3	4.1	4.4	6	2.5	3.7	89	475	258	40	5.7	0.87	42	0.15	64	8	229.5	34.5	1.8	8	3.7	3.7	14.1	106.4
6B4BD	UDV36	UDM36	2021-06-21	8.38798	5.7	6.1	0.08	20.8	834	15.9	8.3	244	0.4	6.2	6.7	4	1.2	2.7	74	568	252	46	4.4	0.54	25.6	0.18	76	8	342.1	29.4	1.2	8.3	2.7	9	8.9	89
6B4BS	USV36	USM36	2021-06-21	6.24401	5.4	6	0.13	20.7	978	19.9	10.5	332	0.3	9.1	9.5	5	1.8	3.2	74	537	225	44	5.8	0.7	40.5	0.2	59	9	295	31.6	1.1	10.5	3.2	6	11.5	88.5
6U1AD	UDV31	UDM31	2021-06-21	19.6936	5.7	6	0.02	12.5	128	7.9	4.1	111	0.3	1.3	1.6	2	0.6	1.6	42	302	411	29	2	0.27	6.1	0.11	43	8	115	27	2.6	4.1	1.6	3.4	5.1	50.8
6U1AS	USV31	USM31	2021-06-21	18.4554	5.4	5.7	0.03	24.5	456	11.1	7.6	162	0.2	1.7	1.9	4	1.1	2.4	42	542	243	30	2.7	0.39	10.1	0.07	66	9	280.7	21.5	4	7.6	2.4	2.8	8.1	51
6U1BD	UDV32	UDM32	2021-06-21	21.3602	5.4	5.8	0.02	15.5	340	9.9	6.1	148	0.2	1.6	1.9	2	0.8	1.4	57	276	344	36	2	0.4	8.5	0.16	49	7	230.4	24.2	3.3	6.1	1.4	4.8	5	68.7
6U1BS	USV32	USM32	2021-06-21	18.7374	5.3	5.7	0.04	28.4	932	17	7.8	288	0.2	1.8	2	5	1.6	3.3	84	565	233	30	3.5	0.79	18.6	0.13	81	8	324.1	36.8	3.9	7.8	3.3	2.9	11.2	101
6U2AD	UDV33	UDM33	2021-06-21	16.8057	5.1	5.6	0.04	42.8	1464	19.4	15.4	288	0.3	2.5	2.8	4	1.6	2.8	59	464	160	37	4.4	1	28.7	0.11	57	8	508.4	18.7	5.6	15.4	2.8	10.9	10.2	71.2
6U2AS	USV33	USM33	2021-06-21	13.0874	4.8	5.6	0.04	64.7	1844	25	20.3	331	0.3	3.4	3.6	7	2.7	4.6	55	420	89	23	3.2	1.54	24.6	0.15	58	8	556.6	16.3	5.6	20.3	4.6	7.2	16.8	66.4
6U2BD	UDV34	UDM34	2021-06-21	35.0806	5.1	5.5	0.03	53.8	1320	13.4	10.2	186	0.2	1	1.2	4	1.2	2.5	61	598	125	32	2.4	1.3	23.3	0.09	77	9	708.6	18.2	8.3	10.2	2.5	6.9	8.4	72.9
6U2BS	USV34	USM34	2021-06-21	19.7677	5.1	5.6	0.05	65	1772	11.7	9	216	0.2	1	1.2	5	1.6	3.2	59	528	98	24	2.7	1.74	26.1	0.1	72	8	821.6	24	7.6	9	3.2	3.1	11.2	71

## Sheet: Supplementary_Table_6
Supplementary Table 6. Host Prediction
Virus	AAI to closest RaFAH reference	Confidence score	List of methods	Host Domain	Host Phylum	Host Class	Host Order	Host Family	Host Genus
BDV10_contig_1082	7.35	90.3	iPHoP-RF;92.80	Bacteria	Proteobacteria	Gammaproteobacteria	Burkholderiales	Burkholderiaceae	Rhodoferax
BDV10_contig_1235	3.26	91.8	iPHoP-RF;94.10	Bacteria	Proteobacteria	Gammaproteobacteria	Burkholderiales	Burkholderiaceae	Paraburkholderia
BDV10_contig_1307	6.13	95.3	iPHoP-RF;96.70	Bacteria	Actinobacteriota	Actinomycetia	Mycobacteriales	Mycobacteriaceae	Mycobacterium
BDV10_contig_1392_fragment_1	5.56	93.9	iPHoP-RF;95.70 blast;91.10	Bacteria	Acidobacteriota	Blastocatellia	Pyrinomonadales	Pyrinomonadaceae	UBA11740
BDV10_contig_140	9.34	95.9	iPHoP-RF;97.10	Bacteria	Acidobacteriota	Acidobacteriae	Acidobacteriales	Koribacteraceae	Sulfotelmatobacter
BDV10_contig_1401		95.3	iPHoP-RF;96.70	Bacteria	Verrucomicrobiota	Verrucomicrobiae	Pedosphaerales	UBA11358	UBA11358
BDV10_contig_1450		93.9	iPHoP-RF;95.70	Bacteria	Acidobacteriota	Acidobacteriae	Acidobacteriales	Koribacteraceae	Sulfotelmatobacter
BDV10_contig_153	2.84	90.7	iPHoP-RF;93.10	Bacteria	Proteobacteria	Gammaproteobacteria	Pseudomonadales	Porticoccaceae	HTCC2207
BDV10_contig_1558	6.67	90.1	RaFAH;92.60	Bacteria	Proteobacteria	Gammaproteobacteria	Pseudomonadales	Moraxellaceae	Acinetobacter
BDV10_contig_1644	3.08	91.4	iPHoP-RF;93.70	Bacteria	Proteobacteria	Alphaproteobacteria	Rhizobiales	Xanthobacteraceae	Bradyrhizobium
BDV10_contig_1652	4.38	94.5	iPHoP-RF;96.10	Bacteria	Proteobacteria	Alphaproteobacteria	Rhizobiales	Xanthobacteraceae	Bradyrhizobium
BDV10_contig_1731	1.7	93.5	iPHoP-RF;95.40	Bacteria	Dormibacterota	Dormibacteria	CF-121	CF-121	CF-13
BDV10_contig_1785	2.91	93.9	iPHoP-RF;95.70	Bacteria	Acidobacteriota	Acidobacteriae	Acidobacteriales	Koribacteraceae	Sulfotelmatobacter
BDV10_contig_1823	1.62	91	iPHoP-RF;93.40	Bacteria	Actinobacteriota	Actinomycetia	Mycobacteriales	Mycobacteriaceae	Mycobacterium
BDV10_contig_1958	3.74	93.1	iPHoP-RF;95.10	Bacteria	Firmicutes	c	A	Caldicoprobacterales	g
BDV10_contig_1962	1.79	92.6	iPHoP-RF;94.70	Bacteria	Actinobacteriota	Actinomycetia	Streptomycetales	Streptomycetaceae	Streptomyces
BDV10_contig_2044	5.5	95.9	iPHoP-RF;97.10	Bacteria	Actinobacteriota	Actinomycetia	Mycobacteriales	Mycobacteriaceae	Mycobacterium
BDV10_contig_2080	7.92	95.9	iPHoP-RF;97.10	Bacteria	Actinobacteriota	Actinomycetia	Mycobacteriales	Mycobacteriaceae	Mycobacterium
BDV10_contig_2183	4	90.7	CRISPR;93.10 iPHoP-RF;76.40	Bacteria	Actinobacteriota	Actinomycetia	Mycobacteriales	Mycobacteriaceae	Mycobacterium
BDV10_contig_2202	1.51	93.5	iPHoP-RF;95.40	Bacteria	Proteobacteria	Alphaproteobacteria	Rhodobacterales	Rhodobacteraceae	CACIJG01
BDV10_contig_2215	5.94	95.9	iPHoP-RF;97.10	Bacteria	Proteobacteria	Alphaproteobacteria	Rhizobiales	Xanthobacteraceae	Bradyrhizobium
BDV10_contig_2215	5.94	95.3	iPHoP-RF;96.70	Bacteria	Proteobacteria	Alphaproteobacteria	Rhizobiales	Xanthobacteraceae	Rhodopseudomonas
BDV10_contig_2215	5.94	93.9	iPHoP-RF;95.70	Bacteria	Proteobacteria	Alphaproteobacteria	Rhizobiales	Xanthobacteraceae	Tardiphaga
BDV10_contig_2215	5.94	93.1	iPHoP-RF;95.10	Bacteria	Proteobacteria	Alphaproteobacteria	Rhizobiales	Xanthobacteraceae
BDV10_contig_2246		93.9	iPHoP-RF;95.70	Bacteria	Actinobacteriota	Actinomycetia	Mycobacteriales	Mycobacteriaceae	Mycobacterium
BDV10_contig_2250	7.14	93.5	iPHoP-RF;95.40 blast;92.80	Bacteria	Actinobacteriota	Actinomycetia	Streptomycetales	Streptomycetaceae	Streptomyces
BDV10_contig_228	4.61	93.9	iPHoP-RF;95.70	Bacteria	Actinobacteriota	Actinomycetia	Mycobacteriales	Mycobacteriaceae	Rhodococcus
BDV10_contig_2458	4.54	91	iPHoP-RF;93.40	Bacteria	Actinobacteriota	Actinomycetia	Mycobacteriales	Mycobacteriaceae	Mycobacterium
BDV10_contig_2472	6.93	95.3	iPHoP-RF;96.70	Bacteria	Proteobacteria	Alphaproteobacteria	Rhizobiales	Xanthobacteraceae	Bradyrhizobium
BDV10_contig_2506	3.71	93.1	iPHoP-RF;95.10	Bacteria	Proteobacteria	Alphaproteobacteria	Rhizobiales	Rhizobiaceae	Ensifer
BDV10_contig_2579_fragment_1	5.42	90.1	blast;92.60 iPHoP-RF;63.80	Bacteria	Verrucomicrobiota	Verrucomicrobiae	Chthoniobacterales	UBA10450	Udaeobacter
BDV10_contig_2610	3.37	95.3	iPHoP-RF;96.70	Bacteria	Proteobacteria	Alphaproteobacteria	Rhizobiales	Rhizobiaceae	Rhizobium
BDV10_contig_2628	4.45	91.8	iPHoP-RF;94.10	Bacteria	Actinobacteriota	Actinomycetia	Mycobacteriales	Mycobacteriaceae	Mycobacterium
BDV10_contig_2632	3.85	92.2	iPHoP-RF;94.40	Bacteria	Actinobacteriota	Actinomycetia	Mycobacteriales	Mycobacteriaceae	Mycobacterium
BDV10_contig_2647	1.77	92.6	iPHoP-RF;94.70	Bacteria	Acidobacteriota	Acidobacteriae	Acidobacteriales	Koribacteraceae	Sulfotelmatobacter
BDV10_contig_2661	6.33	91.4	iPHoP-RF;93.70	Bacteria	Proteobacteria	Alphaproteobacteria	Rhizobiales	Xanthobacteraceae	Bradyrhizobium
BDV10_contig_2706	5.16	93.5	iPHoP-RF;95.40	Bacteria	Cyanobacteria	Cyanobacteriia	PCC-6307	Cyanobiaceae	Synechococcus
BDV10_contig_2706	5.16	92.6	iPHoP-RF;94.70	Bacteria	Cyanobacteria	Cyanobacteriia	PCC-6307	Cyanobiaceae	Synechococcus
BDV10_contig_2752	4.95	91.8	iPHoP-RF;94.10	Bacteria	Actinobacteriota	Actinomycetia	Mycobacteriales	Mycobacteriaceae	Mycobacterium
BDV10_contig_2883	4.14	94.3	RaFAH;87.10 iPHoP-RF;84.50	Bacteria	Actinobacteriota	Actinomycetia	Mycobacteriales	Micromonosporaceae	Micromonospora
BDV10_contig_2883	4.14	91.6	CRISPR;93.90	Bacteria	Actinobacteriota	Actinomycetia	Streptomycetales	Streptomycetaceae	Streptomyces
BDV10_contig_2989		95.3	iPHoP-RF;96.70	Bacteria	Actinobacteriota	Actinomycetia	Actinomycetales	Micrococcaceae	Paenarthrobacter
BDV10_contig_3049	3.98	94.9	iPHoP-RF;96.40	Bacteria	Bacteroidota	Bacteroidia	Sphingobacteriales	Sphingobacteriaceae	Mucilaginibacter
BDV10_contig_3201	9.64	95.3	iPHoP-RF;96.70	Bacteria	Proteobacteria	Alphaproteobacteria	Rhizobiales	Xanthobacteraceae	62-47
BDV10_contig_3201	9.64	95.3	iPHoP-RF;96.70	Bacteria	Proteobacteria	Alphaproteobacteria	Rhizobiales	Xanthobacteraceae	Bradyrhizobium
BDV10_contig_3201	9.64	94.5	iPHoP-RF;96.10	Bacteria	Proteobacteria	Alphaproteobacteria	Rhizobiales	Rhizobiaceae	Rhizobium
BDV10_contig_3201	9.64	94.5	iPHoP-RF;96.10	Bacteria	Proteobacteria	Alphaproteobacteria	Rhizobiales	Xanthobacteraceae	Nitrobacter
BDV10_contig_3201	9.64	94.5	iPHoP-RF;96.10	Bacteria	Proteobacteria	Alphaproteobacteria	Rhizobiales	Xanthobacteraceae	Tardiphaga
BDV10_contig_3201	9.64	93.9	iPHoP-RF;95.70	Bacteria	Proteobacteria	Alphaproteobacteria	Rhizobiales	Xanthobacteraceae	Afipia
BDV10_contig_3201	9.64	92.2	iPHoP-RF;94.40	Bacteria	Proteobacteria	Alphaproteobacteria	Rhizobiales	Xanthobacteraceae
BDV10_contig_3244	8.34	98.4	iPHoP-RF;94.70 RaFAH;89.00	Bacteria	Actinobacteriota	Actinomycetia	Mycobacteriales	Mycobacteriaceae	Mycobacterium
BDV10_contig_337	8.73	93.1	iPHoP-RF;95.10	Bacteria	Proteobacteria	Alphaproteobacteria	Reyranellales	Reyranellaceae	Reyranella
BDV10_contig_3542	4.35	90.7	iPHoP-RF;93.10	Bacteria	Acidobacteriota	Acidobacteriae	Acidobacteriales	Koribacteraceae	Sulfotelmatobacter
BDV10_contig_3670	7.28	92.6	iPHoP-RF;94.70	Bacteria	Proteobacteria	Alphaproteobacteria	Rhizobiales	Xanthobacteraceae	Bradyrhizobium
BDV10_contig_3671	8.8	90.7	iPHoP-RF;93.10	Bacteria	Actinobacteriota	Actinomycetia	Mycobacteriales	Mycobacteriaceae	Mycobacterium
BDV10_contig_3789	1.94	90.7	iPHoP-RF;93.10	Bacteria	Acidobacteriota	Acidobacteriae	UBA7541	UBA7541	UBA7541
BDV10_contig_3846	4.32	91.4	iPHoP-RF;93.70	Archaea	Asgardarchaeota	Heimdallarchaeia	JABLTI01	JABLTI01	JABLTI01
BDV10_contig_3854	3.99	93.1	iPHoP-RF;95.10	Bacteria	Acidobacteriota	Acidobacteriae	Acidobacteriales	Koribacteraceae	Sulfotelmatobacter
BDV10_contig_3986	5.36	92.6	iPHoP-RF;94.70	Bacteria	Proteobacteria	Gammaproteobacteria	SAR86	SAR86	GCA-2730855
BDV10_contig_3986	5.36	90.7	iPHoP-RF;93.10	Bacteria	Proteobacteria	Gammaproteobacteria	SAR86	SAR86	GCA-2707915
BDV10_contig_4182	5.69	95.9	iPHoP-RF;97.10	Bacteria	Firmicutes	c	o	f	g
BDV10_contig_4198	2.89	93.9	iPHoP-RF;95.70	Bacteria	Actinobacteriota	Actinomycetia	Mycobacteriales	Micromonosporaceae	Actinoplanes
BDV10_contig_421	4.54	93.1	iPHoP-RF;95.10	Bacteria	Proteobacteria	Gammaproteobacteria	Enterobacterales	Enterobacteriaceae	Pectobacterium
BDV10_contig_4238	3.01	93.1	iPHoP-RF;95.10	Bacteria	Bacteroidota	Bacteroidia	Chitinophagales	Chitinophagaceae	Chitinophaga
BDV10_contig_473	7.02	95.9	iPHoP-RF;97.10	Bacteria	Actinobacteriota	Actinomycetia	Mycobacteriales	Mycobacteriaceae	Mycobacterium
BDV10_contig_589	6.14	94.5	iPHoP-RF;96.10	Archaea	Halobacteriota	Halobacteria	Halobacteriales	Haloferacaceae	Halorubrum
BDV10_contig_590	6.72	93.9	iPHoP-RF;95.70	Bacteria	Proteobacteria	Alphaproteobacteria	Rhizobiales	Rhizobiaceae	Rhizobium
BDV10_contig_692	4.95	90.7	iPHoP-RF;93.10	Bacteria	Proteobacteria	Gammaproteobacteria	Enterobacterales	Vibrionaceae	Vibrio
BDV10_contig_705	6.4	94.9	iPHoP-RF;96.40	Bacteria	Actinobacteriota	Actinomycetia	Mycobacteriales	Mycobacteriaceae	Mycobacterium
BDV10_contig_754	3.12	95.9	iPHoP-RF;97.10	Bacteria	Actinobacteriota	Actinomycetia	Mycobacteriales	Mycobacteriaceae	Mycobacterium
BDV10_contig_777	5.14	91.4	iPHoP-RF;93.70	Bacteria	Actinobacteriota	Actinomycetia	Mycobacteriales	Mycobacteriaceae	Mycobacterium
BDV10_contig_876	2.44	90.3	iPHoP-RF;92.80	Bacteria	Proteobacteria	Alphaproteobacteria	Rhizobiales	Xanthobacteraceae	Bradyrhizobium
BDV10_contig_905	7.14	94.5	iPHoP-RF;96.10	Bacteria	Proteobacteria	Gammaproteobacteria	Enterobacterales	Vibrionaceae	Vibrio
BDV10_contig_916	2.59	93.6	blast;95.50	Bacteria	Acidobacteriota	Thermoanaerobaculia	Gp7-AA8	Gp7-AA8
BDV10_contig_922	4.99	92.2	iPHoP-RF;94.40	Bacteria	Bacteroidota	Bacteroidia	Sphingobacteriales	Sphingobacteriaceae	Mucilaginibacter
BDV10_contig_1187	4.36	91.8	iPHoP-RF;94.10	Bacteria	Proteobacteria	Alphaproteobacteria	Rhizobiales	Xanthobacteraceae	Bradyrhizobium
BDV10_contig_1199	4.18	90.7	iPHoP-RF;93.10	Bacteria	Actinobacteriota	Actinomycetia	Mycobacteriales	Mycobacteriaceae	Mycobacterium
BDV10_contig_1233	2.37	90.7	iPHoP-RF;93.10	Bacteria	Actinobacteriota	Actinomycetia	Propionibacteriales	Nocardioidaceae	Nocardioides
BDV10_contig_1253	2.98	95.3	iPHoP-RF;96.70	Bacteria	Proteobacteria	Alphaproteobacteria	Rhizobiales	Xanthobacteraceae	Bradyrhizobium
BDV10_contig_1311	4.91	92.2	iPHoP-RF;94.40	Bacteria	Acidobacteriota	Acidobacteriae	Acidobacteriales	Koribacteraceae	Sulfotelmatobacter
BDV10_contig_1377	4.81	93.9	iPHoP-RF;95.70	Bacteria	Actinobacteriota	Actinomycetia	Actinomycetales	Microbacteriaceae	Microbacterium
BDV10_contig_1417	1.59	90.3	iPHoP-RF;92.80	Bacteria	Proteobacteria	Gammaproteobacteria	Enterobacterales	Vibrionaceae	Vibrio
BDV10_contig_1430	4.68	91	CRISPR;93.40	Bacteria	Actinobacteriota	Actinomycetia	Streptomycetales	Streptomycetaceae	Streptomyces
BDV10_contig_1514	1.25	94.5	iPHoP-RF;96.10	Bacteria	Bacteroidota	Bacteroidia	Sphingobacteriales	Sphingobacteriaceae	Mucilaginibacter
BDV10_contig_1556	18.69	94.9	iPHoP-RF;96.40	Bacteria	Actinobacteriota	Actinomycetia	Mycobacteriales	Mycobacteriaceae	Mycobacterium
BDV10_contig_1576	3.39	90.7	iPHoP-RF;93.10	Bacteria	Actinobacteriota	Actinomycetia	Mycobacteriales	Mycobacteriaceae	Mycobacterium
BDV10_contig_1678	1.74	92.2	iPHoP-RF;94.40	Bacteria	Proteobacteria	Alphaproteobacteria	Rhizobiales	Xanthobacteraceae	Afipia
BDV10_contig_169	25.2	92.2	iPHoP-RF;94.40	Bacteria	Proteobacteria	Gammaproteobacteria	Enterobacterales	Vibrionaceae	Vibrio
BDV10_contig_1755	3.99	91.4	iPHoP-RF;93.70	Bacteria	Actinobacteriota	Actinomycetia	Mycobacteriales	Mycobacteriaceae	Mycobacterium
BDV10_contig_1782	8.4	91.4	iPHoP-RF;93.70	Bacteria	Proteobacteria	Alphaproteobacteria	Rhizobiales	Xanthobacteraceae	Bradyrhizobium
BDV10_contig_1812	7.17	91	iPHoP-RF;93.40	Bacteria	Bacteroidota	Bacteroidia	Bacteroidales	UBA12077	UBA12077
BDV10_contig_1829	10.2	91	iPHoP-RF;93.40	Bacteria	Actinobacteriota	Actinomycetia	Propionibacteriales	Nocardioidaceae	Nocardioides
BDV10_contig_1940	1.08	94.9	iPHoP-RF;96.40	Bacteria	Proteobacteria	Gammaproteobacteria	Enterobacterales	Vibrionaceae	Vibrio
BDV10_contig_1960	6.82	90.7	iPHoP-RF;93.10	Bacteria	Actinobacteriota	Actinomycetia	Mycobacteriales	Mycobacteriaceae	Gordonia
BDV10_contig_1977	2.36	94.5	iPHoP-RF;96.10	Bacteria	Actinobacteriota	Actinomycetia	Mycobacteriales	Mycobacteriaceae	Mycobacterium
BDV10_contig_2053	3.11	92.6	iPHoP-RF;94.70	Bacteria	Proteobacteria	Alphaproteobacteria	Rhizobiales	Xanthobacteraceae	Bradyrhizobium
BDV10_contig_209	9.41	95.3	iPHoP-RF;96.70	Bacteria	Proteobacteria	Alphaproteobacteria	Rhizobiales	Xanthobacteraceae	Bradyrhizobium
BDV10_contig_2108	6.6	91.8	iPHoP-RF;94.10	Bacteria	Actinobacteriota	Actinomycetia	Mycobacteriales	Mycobacteriaceae	Mycobacterium
BDV10_contig_2146	8.45	95.9	iPHoP-RF;97.10	Bacteria	Acidobacteriota	Acidobacteriae	Acidobacteriales	Koribacteraceae	Sulfotelmatobacter
BDV10_contig_2149	10.31	90.8	blast;93.20 iPHoP-RF;50.90	Bacteria	Actinobacteriota	Actinomycetia	Streptomycetales	Streptomycetaceae	Streptomyces
BDV10_contig_2178	8.38	95.9	iPHoP-RF;97.10	Bacteria	Acidobacteriota	Acidobacteriae	Acidobacteriales	Koribacteraceae	Sulfotelmatobacter
BDV10_contig_2237	2.55	91.4	iPHoP-RF;93.70	Bacteria	Acidobacteriota	Blastocatellia	Pyrinomonadales	Pyrinomonadaceae	UBA11740
BDV10_contig_2329	20.15	91.6	blast;93.90	Bacteria	Proteobacteria	Alphaproteobacteria	ATCC43930	Stellaceae	AP-15
BDV10_contig_2441	6.11	95.9	iPHoP-RF;97.10	Bacteria	Proteobacteria	Alphaproteobacteria	Rhizobiales	Xanthobacteraceae	Bradyrhizobium
BDV10_contig_2441	6.11	90.3	iPHoP-RF;92.80	Bacteria	Proteobacteria	Alphaproteobacteria	Rhizobiales	Xanthobacteraceae	62-47
BDV10_contig_2446	3.15	96.6	blast;97.60 iPHoP-RF;55.20	Bacteria	Chloroflexota	Ellin6529	CSP1-4	CSP1-4	SPCO01
BDV10_contig_245	4.62	95.9	iPHoP-RF;97.10	Bacteria	Actinobacteriota	Actinomycetia	Mycobacteriales	Mycobacteriaceae	Mycobacterium
BDV10_contig_246	3.15	90.2	RaFAH;92.70	Bacteria	Proteobacteria	Gammaproteobacteria	Pseudomonadales	Moraxellaceae	Acinetobacter
BDV10_contig_2465	4.14	92	RaFAH;83.40 iPHoP-RF;82.50	Bacteria	Actinobacteriota	Actinomycetia	Mycobacteriales	Mycobacteriaceae	Mycobacterium
BDV10_contig_2533		95.3	iPHoP-RF;96.70	Bacteria	Actinobacteriota	Actinomycetia	Streptomycetales	Streptomycetaceae	Streptomyces
BDV10_contig_2552	1.39	90.3	iPHoP-RF;92.80	Bacteria	Acidobacteriota	Acidobacteriae	Acidobacteriales	Koribacteraceae	Sulfotelmatobacter
BDV10_contig_2605	7.44	93.9	iPHoP-RF;95.70	Bacteria	Nitrospirota	Nitrospiria	Nitrospirales	Nitrospiraceae	Nitrospira
BDV10_contig_2638	16.5	90.7	iPHoP-RF;93.10	Bacteria	Proteobacteria	Alphaproteobacteria	Rhizobiales	Xanthobacteraceae	Tardiphaga
BDV10_contig_2677	7.9	92.6	iPHoP-RF;94.70	Bacteria	Actinobacteriota	Actinomycetia	Mycobacteriales	Mycobacteriaceae	Mycobacterium
BDV10_contig_2680	12.76	93.9	iPHoP-RF;95.70	Bacteria	Actinobacteriota	Actinomycetia	Mycobacteriales	Mycobacteriaceae	Mycobacterium
BDV10_contig_2724	7.14	93.1	iPHoP-RF;95.10	Bacteria	Proteobacteria	Alphaproteobacteria	Rhizobiales	Xanthobacteraceae	Bradyrhizobium
BDV10_contig_2768	3.09	94.9	iPHoP-RF;96.40	Bacteria	Bacteroidota	Bacteroidia	Chitinophagales	Chitinophagaceae	Chitinophaga
BDV10_contig_2856	9.98	91.6	blast;93.90 iPHoP-RF;54.90	Bacteria	Proteobacteria	Alphaproteobacteria	Sphingomonadales	Sphingomonadaceae	Sphingopyxis
BDV10_contig_286	3.59	95.9	iPHoP-RF;97.10	Bacteria	Proteobacteria	Gammaproteobacteria	Enterobacterales	Vibrionaceae	Vibrio
BDV10_contig_2867	2.47	93.5	iPHoP-RF;95.40 blast;94.40	Bacteria	Verrucomicrobiota	Verrucomicrobiae	Chthoniobacterales	UBA10450	AV80
BDV10_contig_299	9.07	93.9	iPHoP-RF;95.70	Bacteria	Proteobacteria	Alphaproteobacteria	Rhizobiales	Xanthobacteraceae	Bradyrhizobium
BDV10_contig_301	7.9	92.2	iPHoP-RF;94.40	Bacteria	Actinobacteriota	Actinomycetia	Mycobacteriales	Mycobacteriaceae	Mycobacterium
BDV10_contig_3020	8.15	91.4	iPHoP-RF;93.70	Bacteria	Proteobacteria	Gammaproteobacteria	Burkholderiales	Burkholderiaceae	Paraburkholderia
BDV10_contig_3020	8.15	90.7	iPHoP-RF;93.10	Bacteria	Proteobacteria	Gammaproteobacteria	Burkholderiales	Burkholderiaceae	Trinickia
BDV10_contig_3047	4.42	95.9	iPHoP-RF;97.10	Bacteria	Proteobacteria	Alphaproteobacteria	Rhizobiales	Xanthobacteraceae	Bradyrhizobium
BDV10_contig_3153	8.86	91.5	RaFAH;93.80	Bacteria	Bacteroidota	Bacteroidia	Bacteroidales	Bacteroidaceae	Bacteroides
BDV10_contig_319	5.24	95.9	iPHoP-RF;97.10	Bacteria	Proteobacteria	Alphaproteobacteria	Rhizobiales	Xanthobacteraceae	Bradyrhizobium
BDV10_contig_3214	2.58	92.6	iPHoP-RF;94.70	Bacteria	Actinobacteriota	Actinomycetia	Mycobacteriales	Mycobacteriaceae	Mycobacterium
BDV10_contig_3372	2.52	94.5	iPHoP-RF;96.10	Bacteria	Proteobacteria	Gammaproteobacteria	Burkholderiales	Burkholderiaceae	Paraburkholderia
BDV10_contig_340	6.58	92.2	iPHoP-RF;94.40	Bacteria	Actinobacteriota	Actinomycetia	Mycobacteriales	Mycobacteriaceae	Mycobacterium
BDV10_contig_3477	3.73	90.7	iPHoP-RF;93.10	Bacteria	Proteobacteria	Gammaproteobacteria	Pseudomonadales	Pseudomonadaceae	Pseudomonas
BDV10_contig_354	2.48	90.3	iPHoP-RF;92.80	Bacteria	Actinobacteriota	Actinomycetia	Mycobacteriales	Mycobacteriaceae	Mycobacterium
BDV10_contig_3588	2.49	91.4	iPHoP-RF;93.70	Bacteria	Acidobacteriota	Acidobacteriae	Acidobacteriales	Koribacteraceae	Sulfotelmatobacter
BDV10_contig_3593	9.01	95.9	iPHoP-RF;97.10 CRISPR;93.60	Bacteria	Actinobacteriota	Actinomycetia	Streptomycetales	Streptomycetaceae	Streptomyces
BDV10_contig_3594	3.51	98.4	CRISPR;98.80	Bacteria	Proteobacteria	Gammaproteobacteria	Burkholderiales	Burkholderiaceae	Burkholderia
BDV10_contig_3608	6.51	95.3	iPHoP-RF;96.70	Bacteria	Actinobacteriota	Actinomycetia	Mycobacteriales	Mycobacteriaceae	Mycobacterium
BDV10_contig_3668	7.52	91.5	blast;93.80 iPHoP-RF;62.20	Bacteria	Actinobacteriota	Acidimicrobiia	f
BDV10_contig_369_fragment_1	5.67	91.8	iPHoP-RF;94.10	Bacteria	Proteobacteria	Alphaproteobacteria	Rhodobacterales	Rhodobacteraceae	MED-G52
BDV10_contig_3864	6.78	91.8	iPHoP-RF;94.10	Bacteria	Proteobacteria	Gammaproteobacteria	Burkholderiales	Burkholderiaceae	Variovorax
BDV10_contig_4052	3.81	95.2	RaFAH;96.60	Bacteria	Bacteroidota	Bacteroidia	Bacteroidales	Bacteroidaceae	Bacteroides
BDV10_contig_4052	3.81	94.9	iPHoP-RF;96.40	Bacteria	Bacteroidota	Bacteroidia	Sphingobacteriales	Sphingobacteriaceae	Mucilaginibacter
BDV10_contig_4108	4.9	90.9	blast;93.30	Bacteria	Actinobacteriota	Actinomycetia	Actinomycetales	Microbacteriaceae	Rhodoglobus
BDV10_contig_4216	11.17	90.7	iPHoP-RF;93.10	Bacteria	Actinobacteriota	Actinomycetia	Mycobacteriales	Mycobacteriaceae	Mycobacterium
BDV10_contig_45	7.61	90.7	iPHoP-RF;93.10	Bacteria	Actinobacteriota	Actinomycetia	Mycobacteriales	Mycobacteriaceae	Mycobacterium
BDV10_contig_596	8.06	94.5	iPHoP-RF;96.10	Bacteria	Proteobacteria	Alphaproteobacteria	Rhizobiales	Xanthobacteraceae	62-47
BDV10_contig_596	8.06	93.1	iPHoP-RF;95.10	Bacteria	Proteobacteria	Alphaproteobacteria	Rhizobiales	Xanthobacteraceae	Bradyrhizobium
BDV10_contig_596	8.06	91.4	iPHoP-RF;93.70	Bacteria	Proteobacteria	Alphaproteobacteria	Rhizobiales	Xanthobacteraceae
BDV10_contig_685	6.87	95.9	iPHoP-RF;97.10	Bacteria	Acidobacteriota	Acidobacteriae	Acidobacteriales	Koribacteraceae	Sulfotelmatobacter
BDV10_contig_800	8.33	97.3	iPHoP-RF;90.80 RaFAH;89.80	Bacteria	Actinobacteriota	Actinomycetia	Mycobacteriales	Mycobacteriaceae	Mycobacterium
BDV10_contig_928	11.15	91.8	iPHoP-RF;94.10	Bacteria	Actinobacteriota	Actinomycetia	Mycobacteriales	Mycobacteriaceae	Mycobacterium
BDV10_contig_939	2.68	95.9	iPHoP-RF;97.10	Bacteria	Acidobacteriota	Acidobacteriae	Acidobacteriales	Koribacteraceae	Sulfotelmatobacter
BDV10_contig_1032	3.31	93.1	iPHoP-RF;95.10	Bacteria	Actinobacteriota	Actinomycetia	Mycobacteriales	Mycobacteriaceae	Mycobacterium
BDV10_contig_1036	4.52	92.6	iPHoP-RF;94.70	Bacteria	Proteobacteria	Alphaproteobacteria	Rhizobiales	Xanthobacteraceae	Bradyrhizobium
BDV10_contig_1056	17.41	92.6	iPHoP-RF;94.70	Bacteria	Actinobacteriota	Actinomycetia	Mycobacteriales	Mycobacteriaceae	Mycobacterium
BDV10_contig_11	2.88	93.5	iPHoP-RF;95.40	Bacteria	Proteobacteria	Alphaproteobacteria	Rhizobiales	Xanthobacteraceae	Bradyrhizobium
BDV10_contig_11	2.88	90.7	iPHoP-RF;93.10	Bacteria	Proteobacteria	Alphaproteobacteria	Rhizobiales	Xanthobacteraceae	Nitrobacter
BDV10_contig_1291	2.3	93.5	iPHoP-RF;95.40	Bacteria	Proteobacteria	Gammaproteobacteria	Enterobacterales	Enterobacteriaceae	Brenneria
BDV10_contig_1361	3.08	91	iPHoP-RF;93.40	Bacteria	Verrucomicrobiota	Verrucomicrobiae	Pedosphaerales	UBA11358	UBA11358
BDV10_contig_1376	5.44	90.3	iPHoP-RF;92.80	Bacteria	Actinobacteriota	Actinomycetia	Mycobacteriales	Mycobacteriaceae	Mycobacterium
BDV10_contig_1486		95.9	iPHoP-RF;97.10	Bacteria	Acidobacteriota	Acidobacteriae	Acidobacteriales	Koribacteraceae	Sulfotelmatobacter
BDV10_contig_1528	10.63	94.7	iPHoP-RF;96.10 RaFAH;53.10	Bacteria	Actinobacteriota	Actinomycetia	Mycobacteriales	Mycobacteriaceae	Mycobacterium
BDV10_contig_1530	11.14	92.2	iPHoP-RF;94.40	Bacteria	Proteobacteria	Gammaproteobacteria	Pseudomonadales	Oleiphilaceae	Marinobacter
BDV10_contig_1621		92.2	iPHoP-RF;94.40	Bacteria	Acidobacteriota	Acidobacteriae	Acidobacteriales	Koribacteraceae	Sulfotelmatobacter
BDV10_contig_1631	7.26	91.6	blast;93.90	Bacteria	Acidobacteriota	Acidobacteriae	Bryobacterales	Bryobacteraceae	BOG-234
BDV10_contig_1668	2.9	92.2	iPHoP-RF;94.40	Bacteria	Proteobacteria	Gammaproteobacteria	Burkholderiales	Ga0077523	Ga0077523
BDV10_contig_1691	7.31	94.9	iPHoP-RF;96.40	Bacteria	Proteobacteria	Gammaproteobacteria	Burkholderiales	Burkholderiaceae	Xenophilus
BDV10_contig_1691	7.31	91.8	iPHoP-RF;94.10	Bacteria	Proteobacteria	Gammaproteobacteria	Burkholderiales	Burkholderiaceae	Variovorax
BDV10_contig_1710	8.11	91	iPHoP-RF;93.40	Bacteria	Proteobacteria	Alphaproteobacteria	Rhizobiales	Xanthobacteraceae	Bradyrhizobium
BDV10_contig_1713	6.7	91	iPHoP-RF;93.40	Bacteria	Proteobacteria	Gammaproteobacteria	Burkholderiales	Burkholderiaceae	Variovorax
BDV10_contig_1766	4.88	91.4	iPHoP-RF;93.70	Bacteria	Proteobacteria	Gammaproteobacteria	Burkholderiales	Rhodocyclaceae	Aromatoleum
BDV10_contig_1948	10.76	90.7	blast;93.10 iPHoP-RF;53.30	Bacteria	Actinobacteriota	Actinomycetia	Mycobacteriales	Pseudonocardiaceae	Pseudonocardia
BDV10_contig_1948	10.76	90	blast;92.50	Bacteria	Actinobacteriota	Actinomycetia	Streptomycetales	Catenulisporaceae	Catenulispora
BDV10_contig_1984	5.74	90.7	iPHoP-RF;93.10	Bacteria	Proteobacteria	Gammaproteobacteria	Burkholderiales	Burkholderiaceae	Polynucleobacter
BDV10_contig_1995	4.94	91.4	iPHoP-RF;93.70	Bacteria	Proteobacteria	Alphaproteobacteria	Rhizobiales	Rhizobiaceae	Agrobacterium
BDV10_contig_2070	20.42	91	RaFAH;93.40	Bacteria	Proteobacteria	Gammaproteobacteria	Burkholderiales	Neisseriaceae	Neisseria
BDV10_contig_2131	1.99	90.3	iPHoP-RF;92.80	Bacteria	Actinobacteriota	Actinomycetia	Mycobacteriales	Mycobacteriaceae	Mycobacterium
BDV10_contig_2139	2.41	94.5	iPHoP-RF;96.10	Bacteria	Proteobacteria	Alphaproteobacteria	Rhizobiales	Xanthobacteraceae	Bradyrhizobium
BDV10_contig_2139	2.41	93.5	iPHoP-RF;95.40	Bacteria	Proteobacteria	Alphaproteobacteria	Rhizobiales	Xanthobacteraceae	Afipia
BDV10_contig_2271	3.61	94.9	iPHoP-RF;96.40	Bacteria	Proteobacteria	Gammaproteobacteria	Enterobacterales	Enterobacteriaceae	Serratia
BDV10_contig_2271	3.61	93.9	iPHoP-RF;95.70	Bacteria	Proteobacteria	Gammaproteobacteria	Enterobacterales	Enterobacteriaceae	Serratia
BDV10_contig_2271	3.61	91.4	iPHoP-RF;93.70	Bacteria	Proteobacteria	Gammaproteobacteria	Enterobacterales	Enterobacteriaceae	Chania
BDV10_contig_2271	3.61	90.7	iPHoP-RF;93.10	Bacteria	Proteobacteria	Gammaproteobacteria	Enterobacterales	Enterobacteriaceae	Citrobacter
BDV10_contig_2279	6.29	93.5	iPHoP-RF;95.40	Bacteria	Actinobacteriota	Actinomycetia	Streptomycetales	Streptomycetaceae	Streptomyces
BDV10_contig_2283	6.13	97.2	iPHoP-RF;95.70 RaFAH;77.30	Bacteria	Actinobacteriota	Actinomycetia	Mycobacteriales	Mycobacteriaceae	Mycobacterium
BDV10_contig_2286	11.42	93.5	iPHoP-RF;95.40	Bacteria	Actinobacteriota	Actinomycetia	Mycobacteriales	Mycobacteriaceae	Mycobacterium
BDV10_contig_235	6.83	97.3	CRISPR;98.10	Bacteria	Proteobacteria	Gammaproteobacteria	Pseudomonadales	Pseudomonadaceae	Pseudomonas
BDV10_contig_2353	2.18	95.9	iPHoP-RF;97.10	Bacteria	Proteobacteria	Alphaproteobacteria	Rhizobiales	Xanthobacteraceae	Bradyrhizobium
BDV10_contig_2353	2.18	94.9	iPHoP-RF;96.40	Bacteria	Proteobacteria	Alphaproteobacteria	Rhizobiales	Xanthobacteraceae
BDV10_contig_2369	8.72	91	iPHoP-RF;93.40	Bacteria	Proteobacteria	Gammaproteobacteria	Enterobacterales	Enterobacteriaceae	Yersinia
BDV10_contig_2547	5.54	92.6	iPHoP-RF;94.70	Bacteria	Proteobacteria	Alphaproteobacteria	Rhizobiales	Xanthobacteraceae	Bradyrhizobium
BDV10_contig_2629	14.5	90.7	iPHoP-RF;93.10	Bacteria	Proteobacteria	Alphaproteobacteria	Rhizobiales	Rhizobiaceae	Pseudaminobacter
BDV10_contig_2629	14.5	90.3	iPHoP-RF;92.80	Bacteria	Proteobacteria	Alphaproteobacteria	Rhizobiales	Rhizobiaceae	Mesorhizobium
BDV10_contig_2692	4.14	91.4	iPHoP-RF;93.70	Bacteria	Actinobacteriota	Actinomycetia	Mycobacteriales	Mycobacteriaceae	Mycobacterium
BDV10_contig_2736	7.13	94.9	iPHoP-RF;96.40	Bacteria	Actinobacteriota	Actinomycetia	Mycobacteriales	Mycobacteriaceae	Mycobacterium
BDV10_contig_2766	6.4	94.9	iPHoP-RF;96.40	Bacteria	Proteobacteria	Alphaproteobacteria	Rhizobiales	Rhizobiaceae	Rhizobium
BDV10_contig_2827	1.89	95.9	iPHoP-RF;97.10	Bacteria	Proteobacteria	Gammaproteobacteria	Enterobacterales	Vibrionaceae	Vibrio
BDV10_contig_2850	6.12	94.5	iPHoP-RF;96.10	Bacteria	Proteobacteria	Gammaproteobacteria	Enterobacterales	Vibrionaceae	Vibrio
BDV10_contig_2858	2.66	94.5	iPHoP-RF;96.10 CRISPR;67.60	Bacteria	Actinobacteriota	Actinomycetia	Mycobacteriales	Mycobacteriaceae	Mycobacterium
BDV10_contig_2871	8.99	91	iPHoP-RF;93.40	Bacteria	Proteobacteria	Alphaproteobacteria	Rhizobiales	Xanthobacteraceae	Rhodopseudomonas
BDV10_contig_2875	2.69	94.5	iPHoP-RF;96.10	Bacteria	Proteobacteria	Gammaproteobacteria	Enterobacterales	Vibrionaceae	Vibrio
BDV10_contig_2906	2	91.5	CRISPR;93.80	Bacteria	Actinobacteriota	Actinomycetia	Streptomycetales	Streptomycetaceae	Streptomyces
BDV10_contig_291	6.21	92.5	RaFAH;94.60	Bacteria	Bacteroidota	Bacteroidia	Bacteroidales	Bacteroidaceae	Bacteroides
BDV10_contig_297	13.84	92.1	blast;94.30 iPHoP-RF;83.60	Bacteria	Acidobacteriota	Blastocatellia	Pyrinomonadales	Pyrinomonadaceae	UBA11740
BDV10_contig_2982	7.67	92.2	iPHoP-RF;94.40	Bacteria	Actinobacteriota	Actinomycetia	Mycobacteriales	Mycobacteriaceae	Mycobacterium
BDV10_contig_3062		90.3	iPHoP-RF;92.80	Bacteria	Acidobacteriota	Acidobacteriae	Acidobacteriales	Koribacteraceae	Sulfotelmatobacter
BDV10_contig_317	7.81	95.9	iPHoP-RF;97.10	Bacteria	Actinobacteriota	Actinomycetia	Mycobacteriales	Mycobacteriaceae	Mycobacterium
BDV10_contig_3248	4.39	91.1	blast;93.50 iPHoP-RF;59.00	Bacteria	Actinobacteriota	Thermoleophilia	Gaiellales	Gaiellaceae	PALSA-600
BDV10_contig_3329	3.34	90.3	iPHoP-RF;92.80	Bacteria	Actinobacteriota	Actinomycetia	Mycobacteriales	Mycobacteriaceae	Mycobacterium
BDV10_contig_3412	2.7	94.9	iPHoP-RF;96.40	Bacteria	Actinobacteriota	Actinomycetia	Mycobacteriales	Mycobacteriaceae	Mycobacterium
BDV10_contig_3571	7.52	93.5	iPHoP-RF;95.40	Bacteria	Actinobacteriota	Actinomycetia	Mycobacteriales	Mycobacteriaceae	Mycobacterium
BDV10_contig_3592	10.16	95.9	iPHoP-RF;97.10	Bacteria	Actinobacteriota	Actinomycetia	Mycobacteriales	Mycobacteriaceae	Mycobacterium
BDV10_contig_3611	7.02	93.5	iPHoP-RF;95.40	Bacteria	Actinobacteriota	Actinomycetia	Mycobacteriales	Mycobacteriaceae	Mycobacterium
BDV10_contig_3719	25.83	92.6	iPHoP-RF;94.70	Bacteria	Proteobacteria	Alphaproteobacteria	Rhizobiales	Xanthobacteraceae	Bradyrhizobium
BDV10_contig_3752	6.72	93.5	iPHoP-RF;95.40	Bacteria	Proteobacteria	Alphaproteobacteria	Rhizobiales	Xanthobacteraceae	Bradyrhizobium
BDV10_contig_3804	4.55	92.2	iPHoP-RF;94.40	Bacteria	Actinobacteriota	Actinomycetia	Mycobacteriales	Mycobacteriaceae	Mycobacterium
BDV10_contig_3857	4.31	91.4	iPHoP-RF;93.70	Bacteria	Actinobacteriota	Actinomycetia	Mycobacteriales	Mycobacteriaceae	Mycobacterium
BDV10_contig_3859	7.11	94.3	CRISPR;96.00	Bacteria	Proteobacteria	Alphaproteobacteria	Rhodobacterales	Rhodobacteraceae	Rubellimicrobium
BDV10_contig_4065	22.34	92.2	iPHoP-RF;94.40	Bacteria	Proteobacteria	Alphaproteobacteria	Rhizobiales	Xanthobacteraceae	62-47
BDV10_contig_4065	22.34	90.7	iPHoP-RF;93.10	Bacteria	Proteobacteria	Alphaproteobacteria	Rhizobiales	Xanthobacteraceae	Bradyrhizobium
BDV10_contig_4122		94.9	iPHoP-RF;96.40	Bacteria	Firmicutes	Bacilli	Bacillales	f	g
BDV10_contig_4122		91.8	iPHoP-RF;94.10	Bacteria	Firmicutes	Bacilli	Bacillales	f	g
BDV10_contig_4179	3.29	91	iPHoP-RF;93.40	Bacteria	Cyanobacteria	Cyanobacteriia	PCC-6307	Cyanobiaceae	Prochlorococcus
BDV10_contig_4236	5.06	91	iPHoP-RF;93.40	Bacteria	Patescibacteria	Saccharimonadia	Saccharimonadales	UBA4665
BDV10_contig_4236	5.06	91	iPHoP-RF;93.40	Bacteria	Patescibacteria	Saccharimonadia	Saccharimonadales	UBA4665	CAILQE01
BDV10_contig_456	7.92	95.9	iPHoP-RF;97.10	Bacteria	Actinobacteriota	Actinomycetia	Mycobacteriales	Mycobacteriaceae	Mycobacterium
BDV10_contig_632	5.7	91.8	iPHoP-RF;94.10	Bacteria	Proteobacteria	Alphaproteobacteria	Rhizobiales	Xanthobacteraceae	Bradyrhizobium
BDV10_contig_654	10.66	90.3	iPHoP-RF;92.80	Bacteria	Myxococcota	Myxococcia	Myxococcales	Myxococcaceae	Myxococcus
BDV10_contig_665	7	93.1	iPHoP-RF;95.10	Bacteria	Proteobacteria	Gammaproteobacteria	Burkholderiales	Burkholderiaceae	Variovorax
BDV10_contig_671	29.43	95.3	iPHoP-RF;96.70	Bacteria	Actinobacteriota	Actinomycetia	Mycobacteriales	Mycobacteriaceae	Mycobacterium
BDV10_contig_688	4.76	93.5	iPHoP-RF;95.40	Bacteria	Proteobacteria	Gammaproteobacteria	Burkholderiales	Nitrosomonadaceae	Nitrosospira
BDV10_contig_710	4	91.8	iPHoP-RF;94.10	Bacteria	Acidobacteriota	Acidobacteriae	Bryobacterales	Bryobacteraceae	PSRJ01
BDV10_contig_729	6.17	95.3	iPHoP-RF;96.70	Bacteria	Actinobacteriota	Actinomycetia	Mycobacteriales	Mycobacteriaceae	Mycobacterium
BDV10_contig_750	18.5	95.3	iPHoP-RF;96.70	Bacteria	Actinobacteriota	Actinomycetia	Mycobacteriales	Mycobacteriaceae	Mycobacterium
BDV10_contig_751	10.43	92.6	iPHoP-RF;94.70	Bacteria	Proteobacteria	Alphaproteobacteria	Rhizobiales	Xanthobacteraceae	Bradyrhizobium
BDV10_contig_868	11.45	93.9	iPHoP-RF;95.70	Bacteria	Proteobacteria	Alphaproteobacteria	Rhizobiales	Xanthobacteraceae	Bradyrhizobium
BDV10_contig_972	9.22	90.7	iPHoP-RF;93.10	Bacteria	Actinobacteriota	Actinomycetia	Mycobacteriales	Mycobacteriaceae	Mycobacterium
BDV10_contig_1073	4.62	95.9	iPHoP-RF;97.10	Bacteria	Proteobacteria	Gammaproteobacteria	Burkholderiales	Burkholderiaceae	Variovorax
BDV10_contig_1073	4.62	94.9	iPHoP-RF;96.40	Bacteria	Proteobacteria	Gammaproteobacteria	Burkholderiales	Burkholderiaceae	Ramlibacter
BDV10_contig_1322	20.56	90.3	iPHoP-RF;92.80	Bacteria	Proteobacteria	Gammaproteobacteria	Xanthomonadales	Xanthomonadaceae	Stenotrophomonas
BDV10_contig_1591	4.09	93.5	iPHoP-RF;95.40	Bacteria	Acidobacteriota	Acidobacteriae	UBA7541	UBA7541	UBA7541
BDV10_contig_1600	5.36	92.2	iPHoP-RF;94.40 CRISPR;68.10	Bacteria	Bacteroidota	Bacteroidia	Flavobacteriales	Flavobacteriaceae	Confluentibacter
BDV10_contig_1600	5.36	91.8	iPHoP-RF;94.10 CRISPR;68.60	Bacteria	Bacteroidota	Bacteroidia	Flavobacteriales	Flavobacteriaceae	Yeosuana
BDV10_contig_1633	9.08	90.7	iPHoP-RF;93.10	Bacteria	Acidobacteriota	Acidobacteriae	Acidobacteriales	Koribacteraceae	Koribacter
BDV10_contig_1636		93.9	iPHoP-RF;95.70	Bacteria	Actinobacteriota	Actinomycetia	Mycobacteriales	Mycobacteriaceae	Mycobacterium
BDV10_contig_2586	6.16	92.2	iPHoP-RF;94.40 blast;91.90	Bacteria	Actinobacteriota	Actinomycetia	Streptomycetales	Streptomycetaceae	Streptomyces
BDV10_contig_2733	2.96	90.3	iPHoP-RF;92.80	Bacteria	Proteobacteria	Gammaproteobacteria	Enterobacterales	Vibrionaceae	Vibrio
BDV10_contig_3053	5.09	92.2	iPHoP-RF;94.40	Bacteria	Actinobacteriota	Actinomycetia	Mycobacteriales	Mycobacteriaceae	Mycobacterium
BDV10_contig_3543	4.03	93.5	iPHoP-RF;95.40	Bacteria	Acidobacteriota	Acidobacteriae	Acidobacteriales	Acidobacteriaceae	Granulicella
BDV10_contig_3543	4.03	92.6	iPHoP-RF;94.70	Bacteria	Acidobacteriota	Acidobacteriae	Acidobacteriales	Acidobacteriaceae
BDV10_contig_3543	4.03	91.4	iPHoP-RF;93.70	Bacteria	Acidobacteriota	Acidobacteriae	Acidobacteriales	Acidobacteriaceae	Edaphobacter
BDV10_contig_3888	6.12	93.9	iPHoP-RF;95.70	Bacteria	Proteobacteria	Gammaproteobacteria	Legionellales	Legionellaceae	Legionella
BDV10_contig_5	7.1	93.1	iPHoP-RF;95.10	Bacteria	Proteobacteria	Alphaproteobacteria	Rhizobiales	Xanthobacteraceae	Bradyrhizobium
BDV10_contig_5	7.1	90.3	iPHoP-RF;92.80	Bacteria	Proteobacteria	Alphaproteobacteria	Rhizobiales	Xanthobacteraceae	Nitrobacter
BDV11_contig_0	9.64	93.9	iPHoP-RF;95.70	Bacteria	Actinobacteriota	Actinomycetia	Mycobacteriales	Mycobacteriaceae	Mycobacterium
BDV11_contig_1011	3.89	93.1	iPHoP-RF;95.10	Bacteria	Acidobacteriota	Acidobacteriae	Acidobacteriales	Koribacteraceae	Sulfotelmatobacter
BDV11_contig_1021	9.99	91.8	iPHoP-RF;94.10	Archaea	Halobacteriota	Methanomicrobia	Methanomicrobiales	Methanofollaceae	Methanofollis
BDV11_contig_1129	7.43	92.6	iPHoP-RF;94.70	Bacteria	Proteobacteria	Gammaproteobacteria	Burkholderiales	Burkholderiaceae	Variovorax
BDV11_contig_1232	4.97	91	iPHoP-RF;93.40	Bacteria	Actinobacteriota	Actinomycetia	Mycobacteriales	Mycobacteriaceae	Mycobacterium
BDV11_contig_1447_fragment_1	8.22	91.8	iPHoP-RF;94.10	Bacteria	Proteobacteria	Alphaproteobacteria	Rhizobiales	Xanthobacteraceae	Tardiphaga
BDV11_contig_1447_fragment_1	8.22	90.6	blast;93.00 iPHoP-RF;89.80	Bacteria	Proteobacteria	Alphaproteobacteria	Rhizobiales	Xanthobacteraceae	Bradyrhizobium
BDV11_contig_1447_fragment_1	8.22	90.3	iPHoP-RF;92.80	Bacteria	Proteobacteria	Alphaproteobacteria	Rhizobiales	Xanthobacteraceae	SG-bin9
BDV11_contig_1516	20.83	91.8	iPHoP-RF;94.10	Bacteria	Proteobacteria	Alphaproteobacteria	Rhizobiales	Rhizobiaceae	Ensifer
BDV11_contig_1557	4.45	91	iPHoP-RF;93.40	Bacteria	Proteobacteria	Alphaproteobacteria	Rhizobiales	Xanthobacteraceae	Bradyrhizobium
BDV11_contig_1601	7.5	91.4	blast;93.70 iPHoP-RF;59.20	Bacteria	Proteobacteria	Alphaproteobacteria	Rhizobiales	Rhizobiaceae	Mesorhizobium
BDV11_contig_1684	3.42	92.2	iPHoP-RF;94.40	Bacteria	Proteobacteria	Alphaproteobacteria	Rhizobiales	Xanthobacteraceae	Bradyrhizobium
BDV11_contig_1684	3.42	90.7	RaFAH;93.10	Bacteria	Proteobacteria	Alphaproteobacteria	Rhizobiales	Beijerinckiaceae	Methylobacterium
BDV11_contig_1807	3.16	93.5	iPHoP-RF;95.40	Bacteria	Actinobacteriota	Actinomycetia	Mycobacteriales	Mycobacteriaceae	Mycobacterium
BDV11_contig_1852	16.78	93.5	iPHoP-RF;95.40	Bacteria	Proteobacteria	Alphaproteobacteria	Rhizobiales	Xanthobacteraceae	Bradyrhizobium
BDV11_contig_1852	16.78	90.7	iPHoP-RF;93.10	Bacteria	Proteobacteria	Alphaproteobacteria	Rhizobiales	Xanthobacteraceae
BDV11_contig_1862	10.71	90.7	iPHoP-RF;93.10	Bacteria	Proteobacteria	Alphaproteobacteria	Rhizobiales	Xanthobacteraceae	Rhodopseudomonas
BDV11_contig_1876	11.38	95.9	iPHoP-RF;97.10	Bacteria	Proteobacteria	Alphaproteobacteria	Rhizobiales	Xanthobacteraceae	Bradyrhizobium
BDV11_contig_1876	11.38	94.9	iPHoP-RF;96.40	Bacteria	Proteobacteria	Alphaproteobacteria	Rhizobiales	Xanthobacteraceae	Nitrobacter
BDV11_contig_1876	11.38	93.5	iPHoP-RF;95.40	Bacteria	Proteobacteria	Alphaproteobacteria	Rhizobiales	Xanthobacteraceae	Afipia
BDV11_contig_1876	11.38	92.2	iPHoP-RF;94.40	Bacteria	Proteobacteria	Alphaproteobacteria	Rhizobiales	Xanthobacteraceae
BDV11_contig_1876	11.38	92.2	iPHoP-RF;94.40	Bacteria	Proteobacteria	Alphaproteobacteria	Rhizobiales	Xanthobacteraceae	62-47
BDV11_contig_1980	5.36	91	iPHoP-RF;93.40	Bacteria	Actinobacteriota	Actinomycetia	Nanopelagicales	Nanopelagicaceae	Planktophila
BDV11_contig_1983	6.03	91.4	blast;93.70	Bacteria	Verrucomicrobiota	Verrucomicrobiae	Pedosphaerales	UBA9464	CAILNN01
BDV11_contig_2079	5.04	94.9	blast;96.40 iPHoP-RF;68.20	Bacteria	Acidobacteriota	Acidobacteriae	Acidobacteriales	Acidobacteriaceae
BDV11_contig_2091	6.03	95.9	iPHoP-RF;97.10	Bacteria	Bacteroidota	Bacteroidia	Sphingobacteriales	Sphingobacteriaceae	Mucilaginibacter
BDV11_contig_2104	9.07	94.9	iPHoP-RF;96.40	Bacteria	Proteobacteria	Alphaproteobacteria	Reyranellales	Reyranellaceae	Reyranella
BDV11_contig_2105	15.9	94.6	RaFAH;90.00 iPHoP-RF;81.10	Bacteria	Actinobacteriota	Actinomycetia	Mycobacteriales	Mycobacteriaceae	Mycobacterium
BDV11_contig_2164	2.42	95.3	iPHoP-RF;96.70	Bacteria	Actinobacteriota	Actinomycetia	Mycobacteriales	Mycobacteriaceae	Rhodococcus
BDV11_contig_2164	2.42	93.5	iPHoP-RF;95.40	Bacteria	Actinobacteriota	Actinomycetia	Mycobacteriales	Mycobacteriaceae	Rhodococcus
BDV11_contig_2164	2.42	91.4	iPHoP-RF;93.70	Bacteria	Actinobacteriota	Actinomycetia	Mycobacteriales	Mycobacteriaceae	Rhodococcus
BDV11_contig_2177	7.09	95.9	iPHoP-RF;97.10	Bacteria	Actinobacteriota	Actinomycetia	Mycobacteriales	Mycobacteriaceae	Mycobacterium
BDV11_contig_2214	2.6	94.5	iPHoP-RF;96.10	Bacteria	Actinobacteriota	Actinomycetia	Mycobacteriales	Mycobacteriaceae	Mycobacterium
BDV11_contig_2214	2.6	92.2	iPHoP-RF;94.40	Bacteria	Actinobacteriota	Actinomycetia	Propionibacteriales	Propionibacteriaceae	Arachnia
BDV11_contig_2233	3.78	92.2	iPHoP-RF;94.40	Bacteria	Proteobacteria	Gammaproteobacteria	Enterobacterales	Enterobacteriaceae	Rouxiella
BDV11_contig_2233	3.78	92.2	iPHoP-RF;94.40	Bacteria	Proteobacteria	Gammaproteobacteria	Enterobacterales	Enterobacteriaceae	Sodalis
BDV11_contig_2233	3.78	90.7	iPHoP-RF;93.10	Bacteria	Proteobacteria	Gammaproteobacteria	Enterobacterales	Enterobacteriaceae	Pectobacterium
BDV11_contig_2233	3.78	90.3	iPHoP-RF;92.80	Bacteria	Proteobacteria	Gammaproteobacteria	Enterobacterales	Enterobacteriaceae	SoCistrobi
BDV11_contig_2266	5.76	95.9	iPHoP-RF;97.10	Bacteria	Proteobacteria	Alphaproteobacteria	Rhizobiales	Xanthobacteraceae	Bradyrhizobium
BDV11_contig_2287	2.81	94	CRISPR;95.80	Bacteria	Actinobacteriota	Actinomycetia	Propionibacteriales	Propionibacteriaceae	Arachnia
BDV11_contig_2312	3.67	91.4	iPHoP-RF;93.70	Bacteria	Proteobacteria	Gammaproteobacteria	Pseudomonadales	Pseudomonadaceae	Pseudomonas
BDV11_contig_2336	2.76	90.7	iPHoP-RF;93.10	Bacteria	Proteobacteria	Gammaproteobacteria	Burkholderiales	Burkholderiaceae	Rhodoferax
BDV11_contig_2367	5.06	90.3	iPHoP-RF;92.80	Bacteria	Proteobacteria	Alphaproteobacteria	Rhizobiales	Xanthobacteraceae	Bradyrhizobium
BDV11_contig_2369	5.32	95.9	iPHoP-RF;97.10	Bacteria	Proteobacteria	Alphaproteobacteria	Rhizobiales	Xanthobacteraceae	Bradyrhizobium
BDV11_contig_2369	5.32	91.8	iPHoP-RF;94.10	Bacteria	Proteobacteria	Alphaproteobacteria	Rhizobiales	Xanthobacteraceae
BDV11_contig_2379	8.18	93.6	blast;95.50	Bacteria	Proteobacteria	Gammaproteobacteria	Burkholderiales	Burkholderiaceae	Cupriavidus
BDV11_contig_2388	6.72	93.9	iPHoP-RF;95.70	Bacteria	Proteobacteria	Alphaproteobacteria	Rhizobiales	Xanthobacteraceae	Nitrobacter
BDV11_contig_2388	6.72	93.5	iPHoP-RF;95.40	Bacteria	Proteobacteria	Alphaproteobacteria	Rhizobiales	Xanthobacteraceae
BDV11_contig_2388	6.72	93.5	iPHoP-RF;95.40	Bacteria	Proteobacteria	Alphaproteobacteria	Rhizobiales	Xanthobacteraceae	Bradyrhizobium
BDV11_contig_2388	6.72	90.3	iPHoP-RF;92.80	Bacteria	Proteobacteria	Alphaproteobacteria	Rhizobiales	Xanthobacteraceae	P52-10
BDV11_contig_242	4.51	95.6	RaFAH;90.00 iPHoP-RF;84.50	Bacteria	Proteobacteria	Alphaproteobacteria	Rhizobiales	Xanthobacteraceae	Bradyrhizobium
BDV11_contig_2435	4.65	92.6	iPHoP-RF;94.70	Bacteria	Proteobacteria	Alphaproteobacteria	Rhizobiales	Xanthobacteraceae	Bradyrhizobium
BDV11_contig_2590	15.39	91.4	iPHoP-RF;93.70 CRISPR;54.20	Bacteria	Actinobacteriota	Actinomycetia	Mycobacteriales	Mycobacteriaceae	Mycobacterium
BDV11_contig_27	3.05	91	iPHoP-RF;93.40	Bacteria	Proteobacteria	Alphaproteobacteria	Rhizobiales	f	A
BDV11_contig_2775	18.38	93.9	iPHoP-RF;95.70 blast;94.10	Bacteria	Proteobacteria	Gammaproteobacteria	Burkholderiales	Burkholderiaceae	Paraburkholderia
BDV11_contig_2793	2.31	92.2	iPHoP-RF;94.40	Bacteria	Proteobacteria	Gammaproteobacteria	Enterobacterales	Enterobacteriaceae	Serratia
BDV11_contig_2929	2.66	92.2	iPHoP-RF;94.40	Bacteria	Actinobacteriota	Actinomycetia	Mycobacteriales	Mycobacteriaceae	Mycobacterium
BDV11_contig_3063	3.05	99.7	iPHoP-RF;97.10 RaFAH;94.80	Bacteria	Actinobacteriota	Actinomycetia	Mycobacteriales	Mycobacteriaceae	Mycobacterium
BDV11_contig_3141	6.34	90.3	iPHoP-RF;92.80	Bacteria	Proteobacteria	Gammaproteobacteria	Enterobacterales	Vibrionaceae	Vibrio
BDV11_contig_3155	5.51	94.9	iPHoP-RF;96.40	Bacteria	Acidobacteriota	Acidobacteriae	Acidobacteriales	Koribacteraceae	Sulfotelmatobacter
BDV11_contig_3157	18.53	92.6	iPHoP-RF;94.70	Bacteria	Proteobacteria	Alphaproteobacteria	Rhizobiales	Xanthobacteraceae	Bradyrhizobium
BDV11_contig_3235	5.78	96.3	CRISPR;97.40 iPHoP-RF;76.80	Bacteria	Actinobacteriota	Actinomycetia	Streptomycetales	Streptomycetaceae	Streptomyces
BDV11_contig_3235	5.78	95.9	iPHoP-RF;97.10 CRISPR;80.90	Bacteria	Actinobacteriota	Actinomycetia	Streptomycetales	Streptomycetaceae	Streptomyces
BDV11_contig_3238	3.45	95.9	iPHoP-RF;97.10	Bacteria	Bacteroidota	Bacteroidia	Sphingobacteriales	Sphingobacteriaceae	Mucilaginibacter
BDV11_contig_3388	2.06	92.6	iPHoP-RF;94.70	Archaea	Asgardarchaeota	Heimdallarchaeia	UBA460	UBA460	UBA460
BDV11_contig_3443	9.54	93.1	iPHoP-RF;95.10	Bacteria	Actinobacteriota	Actinomycetia	Mycobacteriales	Mycobacteriaceae	Mycobacterium
BDV11_contig_3494	2.61	95.3	iPHoP-RF;96.70	Bacteria	Actinobacteriota	Actinomycetia	Mycobacteriales	Mycobacteriaceae	Mycobacterium
BDV11_contig_3501	8.92	90.3	iPHoP-RF;92.80	Bacteria	Proteobacteria	Gammaproteobacteria	Burkholderiales	Burkholderiaceae	Burkholderia
BDV11_contig_357	6.18	91.8	iPHoP-RF;94.10	Bacteria	Proteobacteria	Alphaproteobacteria	Rhizobiales	Xanthobacteraceae	Bradyrhizobium
BDV11_contig_3588	6.46	94.9	iPHoP-RF;96.40	Bacteria	Actinobacteriota	Actinomycetia	Mycobacteriales	Mycobacteriaceae	Mycobacterium
BDV11_contig_3632	4.59	95.3	iPHoP-RF;96.70 blast;95.80	Bacteria	Actinobacteriota	Actinomycetia	Streptomycetales	Streptomycetaceae	Streptomyces
BDV11_contig_3650	6.28	90.3	iPHoP-RF;92.80	Bacteria	Proteobacteria	Gammaproteobacteria	Burkholderiales	Burkholderiaceae	Paraburkholderia
BDV11_contig_3669	16.2	91.4	blast;93.70	Bacteria	Actinobacteriota	Actinomycetia	Actinomycetales	Dermatophilaceae	Phycicoccus
BDV11_contig_3696	1.87	90.4	RaFAH;92.90	Bacteria	Proteobacteria	Alphaproteobacteria	Rhizobiales	Beijerinckiaceae	Methylobacterium
BDV11_contig_3717	4.04	95.9	iPHoP-RF;97.10	Bacteria	Acidobacteriota	Acidobacteriae	Acidobacteriales	Acidobacteriaceae	Edaphobacter
BDV11_contig_3834	6.82	93.9	iPHoP-RF;95.70	Bacteria	Proteobacteria	Alphaproteobacteria	Rhizobiales	Xanthobacteraceae	Bradyrhizobium
BDV11_contig_3834	6.82	91.8	iPHoP-RF;94.10	Bacteria	Proteobacteria	Alphaproteobacteria	Rhizobiales	Xanthobacteraceae
BDV11_contig_3835	8.81	95.9	iPHoP-RF;97.10	Bacteria	Proteobacteria	Alphaproteobacteria	Rhizobiales	Xanthobacteraceae	Afipia
BDV11_contig_3835	8.81	95.9	iPHoP-RF;97.10	Bacteria	Proteobacteria	Alphaproteobacteria	Rhizobiales	Xanthobacteraceae	Bradyrhizobium
BDV11_contig_3835	8.81	95.3	iPHoP-RF;96.70	Bacteria	Proteobacteria	Alphaproteobacteria	Rhizobiales	Xanthobacteraceae	Tardiphaga
BDV11_contig_3835	8.81	94.9	iPHoP-RF;96.40	Bacteria	Proteobacteria	Alphaproteobacteria	Rhizobiales	Xanthobacteraceae
BDV11_contig_3835	8.81	94.5	iPHoP-RF;96.10	Bacteria	Proteobacteria	Alphaproteobacteria	Rhizobiales	Xanthobacteraceae	62-47
BDV11_contig_3835	8.81	93.9	iPHoP-RF;95.70	Bacteria	Proteobacteria	Alphaproteobacteria	Rhizobiales	Xanthobacteraceae	Nitrobacter
BDV11_contig_3878	11.97	95.9	CRISPR;97.10	Bacteria	Bacteroidota	Bacteroidia	Chitinophagales	Chitinophagaceae	Niabella
BDV11_contig_3886	7.31	95.3	iPHoP-RF;96.70	Bacteria	Proteobacteria	Gammaproteobacteria	Burkholderiales	Burkholderiaceae	Herminiimonas
BDV11_contig_3886	7.31	94.5	iPHoP-RF;96.10	Bacteria	Proteobacteria	Gammaproteobacteria	Burkholderiales	Burkholderiaceae	Collimonas
BDV11_contig_3886	7.31	93.1	iPHoP-RF;95.10	Bacteria	Proteobacteria	Gammaproteobacteria	Burkholderiales	Burkholderiaceae	CAILRJ01
BDV11_contig_3886	7.31	91.8	iPHoP-RF;94.10	Bacteria	Proteobacteria	Gammaproteobacteria	Burkholderiales	Burkholderiaceae	Herbaspirillum
BDV11_contig_3886	7.31	91	iPHoP-RF;93.40	Bacteria	Proteobacteria	Gammaproteobacteria	Burkholderiales	Burkholderiaceae	Noviherbaspirillum
BDV11_contig_3886	7.31	90.7	iPHoP-RF;93.10	Bacteria	Proteobacteria	Gammaproteobacteria	Burkholderiales	Burkholderiaceae
BDV11_contig_3886	7.31	90.7	iPHoP-RF;93.10	Bacteria	Proteobacteria	Gammaproteobacteria	Burkholderiales	Burkholderiaceae	PKWO01
BDV11_contig_3929	6.18	91.7	CRISPR;94.00	Bacteria	Actinobacteriota	Actinomycetia	Streptomycetales	Streptomycetaceae	Streptomyces
BDV11_contig_3949	5.5	92.6	iPHoP-RF;94.70	Bacteria	Actinobacteriota	Actinomycetia	Mycobacteriales	Mycobacteriaceae	Mycobacterium
BDV11_contig_3993	6.29	94.9	iPHoP-RF;96.40	Bacteria	Bacteroidota	Bacteroidia	Chitinophagales	Chitinophagaceae	Chitinophaga
BDV11_contig_4051	14.96	96.3	RaFAH;97.40	Bacteria	Proteobacteria	Gammaproteobacteria	Burkholderiales	Neisseriaceae	Neisseria
BDV11_contig_4150	9.84	91.8	iPHoP-RF;94.10	Bacteria	Proteobacteria	Alphaproteobacteria	Rhizobiales	Beijerinckiaceae	Methylocystis
BDV11_contig_4151	6.14	91.2	blast;93.60	Bacteria	Proteobacteria	Gammaproteobacteria	Burkholderiales	Burkholderiaceae	Rubrivivax
BDV11_contig_4189	4.5	95.9	iPHoP-RF;97.10	Bacteria	Proteobacteria	Gammaproteobacteria	Legionellales	Legionellaceae	Legionella
BDV11_contig_4252	14.1	94.9	iPHoP-RF;96.40	Bacteria	Proteobacteria	Alphaproteobacteria	Rhizobiales	Xanthobacteraceae	Bradyrhizobium
BDV11_contig_4276	3.65	95.9	iPHoP-RF;97.10	Bacteria	Bacteroidota	Bacteroidia	Sphingobacteriales	Sphingobacteriaceae	Mucilaginibacter
BDV11_contig_450	2.86	90.7	iPHoP-RF;93.10	Bacteria	Proteobacteria	Alphaproteobacteria	Rhizobiales	Xanthobacteraceae	Tardiphaga
BDV11_contig_557	5.79	94.5	iPHoP-RF;96.10	Bacteria	Proteobacteria	Alphaproteobacteria	Rhizobiales	Xanthobacteraceae	Bradyrhizobium
BDV11_contig_645	2.76	91	iPHoP-RF;93.40	Bacteria	Acidobacteriota	Acidobacteriae	Acidobacteriales	Koribacteraceae	Sulfotelmatobacter
BDV11_contig_731	2.8	96	CRISPR;97.20	Bacteria	Actinobacteriota	Actinomycetia	Mycobacteriales	Mycobacteriaceae	Mycobacterium
BDV11_contig_80	4.95	93.5	iPHoP-RF;95.40	Bacteria	Proteobacteria	Alphaproteobacteria	Rhizobiales	Xanthobacteraceae	Bradyrhizobium
BDV11_contig_801	10.4	90.3	iPHoP-RF;92.80	Bacteria	Proteobacteria	Alphaproteobacteria	Rhizobiales	Xanthobacteraceae	Bradyrhizobium
BDV11_contig_869	11.8	90.2	RaFAH;92.70	Bacteria	Bacteroidota	Bacteroidia	Bacteroidales	Bacteroidaceae	Bacteroides
BDV11_contig_877	8.27	93.1	iPHoP-RF;95.10	Bacteria	Proteobacteria	Gammaproteobacteria	SAR86	SAR86	GCA-2707915
BDV11_contig_877	8.27	91.4	iPHoP-RF;93.70	Bacteria	Proteobacteria	Gammaproteobacteria	SAR86	D2472	CACNXK01
BDV11_contig_1063	8.72	95.9	iPHoP-RF;97.10	Bacteria	Proteobacteria	Alphaproteobacteria	Rhizobiales	Xanthobacteraceae	Bradyrhizobium
BDV11_contig_1063	8.72	91.8	iPHoP-RF;94.10	Bacteria	Proteobacteria	Alphaproteobacteria	Rhizobiales	Xanthobacteraceae	62-47
BDV11_contig_1136	5.31	92.6	iPHoP-RF;94.70	Bacteria	Actinobacteriota	Actinomycetia	Mycobacteriales	Mycobacteriaceae	Mycobacterium
BDV11_contig_1140	1.56	99.3	RaFAH;99.40	Bacteria	Bacteroidota	Bacteroidia	Bacteroidales	Bacteroidaceae	Bacteroides
BDV11_contig_1147	3.62	91.4	iPHoP-RF;93.70	Bacteria	Proteobacteria	Gammaproteobacteria	Enterobacterales	Pasteurellaceae	Haemophilus
BDV11_contig_1147	3.62	91.4	iPHoP-RF;93.70	Bacteria	Proteobacteria	Gammaproteobacteria	Enterobacterales	Pasteurellaceae	Rodentibacter
BDV11_contig_1153	22.02	91.8	iPHoP-RF;94.10	Bacteria	Proteobacteria	Alphaproteobacteria	Rhizobiales	Xanthobacteraceae
BDV11_contig_1153	22.02	90.3	iPHoP-RF;92.80	Bacteria	Proteobacteria	Alphaproteobacteria	Rhizobiales	Xanthobacteraceae	Afipia
BDV11_contig_1192	4.61	95.9	iPHoP-RF;97.10	Bacteria	Proteobacteria	Alphaproteobacteria	Rhizobiales	Xanthobacteraceae	Bradyrhizobium
BDV11_contig_1192	4.61	91.8	iPHoP-RF;94.10	Bacteria	Proteobacteria	Alphaproteobacteria	Rhizobiales	Xanthobacteraceae
BDV11_contig_1192	4.61	91.4	iPHoP-RF;93.70	Bacteria	Proteobacteria	Alphaproteobacteria	Rhizobiales	Xanthobacteraceae	Afipia
BDV11_contig_1209	19.81	95.3	iPHoP-RF;96.70	Bacteria	Proteobacteria	Gammaproteobacteria	Burkholderiales	Burkholderiaceae	Paraburkholderia
BDV11_contig_1247	6.55	95.3	iPHoP-RF;96.70	Bacteria	Bacteroidota	Bacteroidia	Sphingobacteriales	Sphingobacteriaceae	Mucilaginibacter
BDV11_contig_1397	2.03	95.6	blast;96.90 iPHoP-RF;89.50	Bacteria	Acidobacteriota	Acidobacteriae	Acidobacteriales	Acidobacteriaceae	Palsa-288
BDV11_contig_1397	2.03	94.9	iPHoP-RF;96.40	Bacteria	Acidobacteriota	Acidobacteriae	Acidobacteriales	Acidobacteriaceae	Edaphobacter
BDV11_contig_1397	2.03	92.6	iPHoP-RF;94.70	Bacteria	Acidobacteriota	Acidobacteriae	Acidobacteriales	Acidobacteriaceae	Granulicella
BDV11_contig_1397	2.03	91.8	iPHoP-RF;94.10	Bacteria	Acidobacteriota	Acidobacteriae	Acidobacteriales	Acidobacteriaceae	Granulicella
BDV11_contig_1397	2.03	90.3	iPHoP-RF;92.80	Bacteria	Acidobacteriota	Acidobacteriae	Acidobacteriales	Acidobacteriaceae
BDV11_contig_1407	5.36	91.8	iPHoP-RF;94.10	Bacteria	Proteobacteria	Alphaproteobacteria	Rhizobiales	Xanthobacteraceae	Bradyrhizobium
BDV11_contig_141	1.59	93.9	iPHoP-RF;95.70	Bacteria	Proteobacteria	Gammaproteobacteria	Enterobacterales	Vibrionaceae	Vibrio
BDV11_contig_150	9.42	95.9	iPHoP-RF;97.10	Bacteria	Proteobacteria	Alphaproteobacteria	Rhizobiales	Xanthobacteraceae	Bradyrhizobium
BDV11_contig_1555	2.46	91.4	iPHoP-RF;93.70	Bacteria	Actinobacteriota	Actinomycetia	Mycobacteriales	Mycobacteriaceae	Rhodococcus
BDV11_contig_1559	3.39	95.9	iPHoP-RF;97.10 CRISPR;76.10	Bacteria	Actinobacteriota	Actinomycetia	Mycobacteriales	Mycobacteriaceae	Mycobacterium
BDV11_contig_1621	9.88	91.4	iPHoP-RF;93.70	Bacteria	Proteobacteria	Alphaproteobacteria	Rhizobiales	Xanthobacteraceae	Bradyrhizobium
BDV11_contig_1623	26.23	92.6	iPHoP-RF;94.70	Bacteria	Proteobacteria	Alphaproteobacteria	Rhizobiales	Xanthobacteraceae	Bradyrhizobium
BDV11_contig_1748	7.04	90.7	iPHoP-RF;93.10	Bacteria	Proteobacteria	Gammaproteobacteria	Burkholderiales	Burkholderiaceae	Paraburkholderia
BDV11_contig_176	9.69	91.8	iPHoP-RF;94.10	Bacteria	Proteobacteria	Alphaproteobacteria	Rhizobiales	Xanthobacteraceae	Bradyrhizobium
BDV11_contig_1773	3.18	91.8	iPHoP-RF;94.10	Bacteria	Acidobacteriota	Acidobacteriae	Acidobacteriales	Koribacteraceae	Sulfotelmatobacter
BDV11_contig_1795	11.73	94.9	iPHoP-RF;96.40	Bacteria	Bacteroidota	Bacteroidia	Sphingobacteriales	Sphingobacteriaceae	Mucilaginibacter
BDV11_contig_1795	11.73	92.3	RaFAH;94.50	Bacteria	Bacteroidota	Bacteroidia	Bacteroidales	Bacteroidaceae	Bacteroides
BDV11_contig_1827	9.86	94.9	iPHoP-RF;96.40	Bacteria	Proteobacteria	Gammaproteobacteria	Burkholderiales	Burkholderiaceae	Variovorax
BDV11_contig_1827	9.86	91.4	iPHoP-RF;93.70	Bacteria	Proteobacteria	Gammaproteobacteria	Burkholderiales	Burkholderiaceae	Xenophilus
BDV11_contig_1837	5.28	91.8	iPHoP-RF;94.10	Bacteria	Actinobacteriota	Actinomycetia	Actinomycetales	Micrococcaceae	Glutamicibacter
BDV11_contig_1837	5.28	91	iPHoP-RF;93.40	Bacteria	Actinobacteriota	Actinomycetia	Mycobacteriales	Mycobacteriaceae	Corynebacterium
BDV11_contig_1868	12.63	93.1	iPHoP-RF;95.10	Bacteria	Proteobacteria	Alphaproteobacteria	Rhizobiales	Xanthobacteraceae	Bradyrhizobium
BDV11_contig_1874	3.04	92.2	iPHoP-RF;94.40	Bacteria	Proteobacteria	Gammaproteobacteria	Enterobacterales	Vibrionaceae	Vibrio
BDV11_contig_1945	3.63	93.1	iPHoP-RF;95.10	Bacteria	Proteobacteria	Alphaproteobacteria	Rhizobiales	Xanthobacteraceae	Bradyrhizobium
BDV11_contig_198	9.69	90.3	iPHoP-RF;92.80	Bacteria	Proteobacteria	Alphaproteobacteria	Rhizobiales	Xanthobacteraceae	Bradyrhizobium
BDV11_contig_203	5.12	93.9	iPHoP-RF;95.70	Bacteria	Proteobacteria	Gammaproteobacteria	Enterobacterales	Vibrionaceae	Vibrio
BDV11_contig_2043	5.84	92.2	iPHoP-RF;94.40	Bacteria	Proteobacteria	Gammaproteobacteria	Enterobacterales	Enterobacteriaceae	Yersinia
BDV11_contig_2124	24.53	94.9	iPHoP-RF;96.40	Bacteria	Proteobacteria	Alphaproteobacteria	Rhizobiales	Xanthobacteraceae	Bradyrhizobium
BDV11_contig_2157	5.09	91.4	iPHoP-RF;93.70	Bacteria	Proteobacteria	Gammaproteobacteria	Enterobacterales	Enterobacteriaceae	Serratia
BDV11_contig_2185	5.8	98.8	RaFAH;99.10	Bacteria	Bacteroidota	Bacteroidia	Bacteroidales	Bacteroidaceae	Bacteroides
BDV11_contig_2234	1.29	92.6	iPHoP-RF;94.70	Bacteria	Proteobacteria	Gammaproteobacteria	Burkholderiales	Burkholderiaceae	Caballeronia
BDV11_contig_2262	2.36	94.5	iPHoP-RF;96.10	Bacteria	Actinobacteriota	Actinomycetia	Mycobacteriales	Mycobacteriaceae	Mycobacterium
BDV11_contig_234	11.44	92.6	iPHoP-RF;94.70	Bacteria	Actinobacteriota	Actinomycetia	Mycobacteriales	Mycobacteriaceae	Mycobacterium
BDV11_contig_2353	2.97	90.3	blast;92.80	Bacteria	Proteobacteria	Alphaproteobacteria	Acetobacterales	Acetobacteraceae	BOG-930
BDV11_contig_2411	2.56	91.8	iPHoP-RF;94.10	Bacteria	Bacteroidota	Bacteroidia	Sphingobacteriales	Sphingobacteriaceae	Mucilaginibacter
BDV11_contig_2422	4.51	93.9	iPHoP-RF;95.70	Bacteria	Bacteroidota	Bacteroidia	Chitinophagales	Chitinophagaceae	Chitinophaga
BDV11_contig_2423	6.73	91.6	blast;93.90 iPHoP-RF;63.80	Bacteria	Proteobacteria	Gammaproteobacteria	Burkholderiales	Burkholderiaceae	Herbaspirillum
BDV11_contig_2467	6.67	91	iPHoP-RF;93.40	Bacteria	Bacteroidota	Bacteroidia	Chitinophagales	Chitinophagaceae	Palsa-955
BDV11_contig_2628	3.58	92.6	iPHoP-RF;94.70	Bacteria	Proteobacteria	Alphaproteobacteria	Rhizobiales	Xanthobacteraceae	Bradyrhizobium
BDV11_contig_2643	8.68	91.8	iPHoP-RF;94.10	Bacteria	Proteobacteria	Alphaproteobacteria	Rhizobiales	Xanthobacteraceae	Bradyrhizobium
BDV11_contig_2666	3.93	93.5	iPHoP-RF;95.40	Bacteria	Proteobacteria	Gammaproteobacteria	Pseudomonadales	Pseudohongiellaceae	UBA9145
BDV11_contig_2666	3.93	92.6	iPHoP-RF;94.70	Bacteria	Proteobacteria	Gammaproteobacteria	Pseudomonadales	Pseudohongiellaceae	CAILUG01
BDV11_contig_2705	17.81	95.9	iPHoP-RF;97.10	Bacteria	Proteobacteria	Alphaproteobacteria	Rhizobiales	Xanthobacteraceae	Bradyrhizobium
BDV11_contig_2705	17.81	94.9	iPHoP-RF;96.40	Bacteria	Proteobacteria	Alphaproteobacteria	Rhizobiales	Xanthobacteraceae
BDV11_contig_2705	17.81	94.9	iPHoP-RF;96.40	Bacteria	Proteobacteria	Alphaproteobacteria	Rhizobiales	Xanthobacteraceae	Afipia
BDV11_contig_2705	17.81	91.8	iPHoP-RF;94.10	Bacteria	Proteobacteria	Alphaproteobacteria	Rhizobiales	Xanthobacteraceae	62-47
BDV11_contig_2705	17.81	91	iPHoP-RF;93.40	Bacteria	Proteobacteria	Alphaproteobacteria	Rhizobiales	Xanthobacteraceae	Nitrobacter
BDV11_contig_2715	8.86	91.8	iPHoP-RF;94.10 CRISPR;79.30	Bacteria	Actinobacteriota	Actinomycetia	Mycobacteriales	Mycobacteriaceae	Mycobacterium
BDV11_contig_273	5.58	95.9	iPHoP-RF;97.10	Bacteria	Bacteroidota	Bacteroidia	Sphingobacteriales	Sphingobacteriaceae	Mucilaginibacter
BDV11_contig_2752	2.41	90.3	iPHoP-RF;92.80	Bacteria	Proteobacteria	Gammaproteobacteria	Burkholderiales	Burkholderiaceae	Caballeronia
BDV11_contig_2830	4.81	90.3	iPHoP-RF;92.80	Bacteria	Proteobacteria	Alphaproteobacteria	Rhizobiales	Rhizobiaceae	Rhizobium
BDV11_contig_2842	10.99	91.4	blast;93.70	Bacteria	Proteobacteria	Alphaproteobacteria	ATCC43930	Stellaceae	Stella
BDV11_contig_2853	4.86	91.6	blast;93.90	Bacteria	Proteobacteria	Alphaproteobacteria	Sphingomonadales	Sphingomonadaceae	Sphingomonas
BDV11_contig_2887	16.29	90.7	iPHoP-RF;93.10	Bacteria	Actinobacteriota	Actinomycetia	Mycobacteriales	Mycobacteriaceae	Mycobacterium
BDV11_contig_2914	2.56	94.9	iPHoP-RF;96.40	Bacteria	Proteobacteria	Gammaproteobacteria	Burkholderiales	Burkholderiaceae	Caballeronia
BDV11_contig_2914	2.56	91.8	iPHoP-RF;94.10	Bacteria	Proteobacteria	Gammaproteobacteria	Burkholderiales	Burkholderiaceae	Burkholderia
BDV11_contig_2914	2.56	90.3	iPHoP-RF;92.80	Bacteria	Proteobacteria	Gammaproteobacteria	Burkholderiales	Burkholderiaceae	Paraburkholderia
BDV11_contig_2926	7.11	95.3	iPHoP-RF;96.70	Bacteria	Bacteroidota	Bacteroidia	Chitinophagales	Chitinophagaceae	Flavipsychrobacter
BDV11_contig_2939	3.95	90.7	iPHoP-RF;93.10	Bacteria	Actinobacteriota	Actinomycetia	Mycobacteriales	Mycobacteriaceae	Mycobacterium
BDV11_contig_299	5.48	90.7	iPHoP-RF;93.10	Bacteria	Proteobacteria	Gammaproteobacteria	Burkholderiales	Burkholderiaceae	Paraburkholderia
BDV11_contig_3026	5.29	95.3	iPHoP-RF;96.70	Bacteria	Proteobacteria	Alphaproteobacteria	Rhizobiales	Xanthobacteraceae	Bradyrhizobium
BDV11_contig_31	5.05	94.9	iPHoP-RF;96.40	Bacteria	Acidobacteriota	Acidobacteriae	UBA7541	UBA7541	UBA7541
BDV11_contig_3124	4.13	93.5	iPHoP-RF;95.40	Bacteria	Actinobacteriota	Actinomycetia	Mycobacteriales	Mycobacteriaceae	Mycobacterium
BDV11_contig_3152	21.79	93.1	blast;95.10 iPHoP-RF;70.60	Bacteria	Proteobacteria	Gammaproteobacteria	Burkholderiales	Burkholderiaceae	Pararobbsia
BDV11_contig_3206	7.7	95.9	iPHoP-RF;97.10	Bacteria	Proteobacteria	Alphaproteobacteria	Rhizobiales	Xanthobacteraceae	Bradyrhizobium
BDV11_contig_3231	7.09	93.9	iPHoP-RF;95.70	Bacteria	Proteobacteria	Alphaproteobacteria	Rhizobiales	Xanthobacteraceae	Bradyrhizobium
BDV11_contig_3352	5.85	92.2	iPHoP-RF;94.40	Bacteria	Proteobacteria	Gammaproteobacteria	Burkholderiales	Burkholderiaceae	Paraburkholderia
BDV11_contig_3479	2.39	98.4	CRISPR;98.80	Bacteria	Actinobacteriota	Coriobacteriia	Coriobacteriales	Coriobacteriaceae	Collinsella
BDV11_contig_3551	4.7	93.2	blast;95.20	Bacteria	Actinobacteriota	Actinomycetia	Actinomycetales	Microbacteriaceae	Rhodoglobus
BDV11_contig_3580	8.14	92.6	iPHoP-RF;94.70	Bacteria	Proteobacteria	Alphaproteobacteria	Reyranellales	Reyranellaceae	Reyranella
BDV11_contig_3582	10.27	93.1	iPHoP-RF;95.10	Bacteria	Proteobacteria	Alphaproteobacteria	Rhizobiales	Xanthobacteraceae	Bradyrhizobium
BDV11_contig_3601	4.53	91.1	blast;93.50 iPHoP-RF;65.30	Bacteria	Proteobacteria	Gammaproteobacteria	Burkholderiales	Burkholderiaceae	Rubrivivax
BDV11_contig_3618	5.97	92.6	iPHoP-RF;94.70	Bacteria	Verrucomicrobiota	Verrucomicrobiae	Pedosphaerales	UBA11358	UBA11358
BDV11_contig_3655	6.38	91.8	iPHoP-RF;94.10	Bacteria	Actinobacteriota	Actinomycetia	Mycobacteriales	Mycobacteriaceae	Mycobacterium
BDV11_contig_3750	4.48	91	blast;93.40 iPHoP-RF;84.50	Bacteria	Actinobacteriota	Actinomycetia	Mycobacteriales	Pseudonocardiaceae	Amycolatopsis
BDV11_contig_3766	6.16	90.7	iPHoP-RF;93.10	Bacteria	Proteobacteria	Alphaproteobacteria	Rhizobiales	Xanthobacteraceae	Bradyrhizobium
BDV11_contig_3939	10.35	92.2	iPHoP-RF;94.40	Bacteria	Actinobacteriota	Actinomycetia	Streptomycetales	Streptomycetaceae	Streptomyces
BDV11_contig_3989	5.32	92.6	iPHoP-RF;94.70	Bacteria	Acidobacteriota	Acidobacteriae	Acidobacteriales	Acidobacteriaceae	Edaphobacter
BDV11_contig_4004	4.9	91.4	iPHoP-RF;93.70	Archaea	Methanobacteriota	Methanobacteria	Methanobacteriales	Methanobacteriaceae	Methanobrevibacter
BDV11_contig_4069	6.11	95.9	iPHoP-RF;97.10	Bacteria	Proteobacteria	Alphaproteobacteria	Rhodobacterales	Rhodobacteraceae	CACIJG01
BDV11_contig_4082	5.31	90.3	iPHoP-RF;92.80	Bacteria	Actinobacteriota	Actinomycetia	Streptomycetales	Streptomycetaceae	Streptomyces
BDV11_contig_4105	2.73	91	iPHoP-RF;93.40	Bacteria	Actinobacteriota	Actinomycetia	Mycobacteriales	Mycobacteriaceae	Mycobacterium
BDV11_contig_4109	23.1	95.4	iPHoP-RF;95.40 RaFAH;65.60	Bacteria	Proteobacteria	Gammaproteobacteria	Pseudomonadales	Pseudomonadaceae	Pseudomonas
BDV11_contig_4173	6.9	92.2	iPHoP-RF;94.40	Bacteria	Actinobacteriota	Actinomycetia	Actinomycetales	Bifidobacteriaceae	Bifidobacterium
BDV11_contig_4188	4.34	95.9	iPHoP-RF;97.10	Bacteria	Firmicutes	c	o	f	g
BDV11_contig_4270		92.2	iPHoP-RF;94.40	Bacteria	Proteobacteria	Gammaproteobacteria	Burkholderiales	Burkholderiaceae	Paraburkholderia
BDV11_contig_548	1.32	93.1	iPHoP-RF;95.10	Bacteria	Actinobacteriota	Actinomycetia	Mycobacteriales	Mycobacteriaceae	Mycobacterium
BDV11_contig_6	10.1	93.5	iPHoP-RF;95.40	Bacteria	Proteobacteria	Alphaproteobacteria	Rhizobiales	Xanthobacteraceae	Bradyrhizobium
BDV11_contig_609	8.77	93.5	iPHoP-RF;95.40	Bacteria	Acidobacteriota	Acidobacteriae	UBA7541	UBA7541	UBA7541
BDV11_contig_63	18.68	91.4	iPHoP-RF;93.70	Bacteria	Actinobacteriota	Actinomycetia	Mycobacteriales	Mycobacteriaceae	Mycobacterium
BDV11_contig_699	6.13	91	iPHoP-RF;93.40	Bacteria	Proteobacteria	Alphaproteobacteria	Rhizobiales	Xanthobacteraceae	Bradyrhizobium
BDV11_contig_703	1.06	95.9	iPHoP-RF;97.10	Bacteria	Acidobacteriota	Acidobacteriae	Acidobacteriales	Koribacteraceae	Sulfotelmatobacter
BDV11_contig_769	6.32	93.9	iPHoP-RF;95.70	Bacteria	Bacteroidota	Bacteroidia	Cytophagales	Cyclobacteriaceae	Algoriphagus
BDV11_contig_792	6.85	94.9	iPHoP-RF;96.40	Bacteria	Actinobacteriota	Actinomycetia	Mycobacteriales	Mycobacteriaceae	Mycobacterium
BDV11_contig_797	3.36	92.2	iPHoP-RF;94.40	Bacteria	Proteobacteria	Alphaproteobacteria	Rhizobiales	Xanthobacteraceae	Afipia
BDV11_contig_797	3.36	91	iPHoP-RF;93.40	Bacteria	Proteobacteria	Alphaproteobacteria	Rhizobiales	Xanthobacteraceae	Bradyrhizobium
BDV11_contig_823	4.76	90.3	iPHoP-RF;92.80	Bacteria	Proteobacteria	Alphaproteobacteria	Rhizobiales	Xanthobacteraceae	Bradyrhizobium
BDV11_contig_834	13.15	95.9	iPHoP-RF;97.10	Bacteria	Bacteroidota	Bacteroidia	Sphingobacteriales	Sphingobacteriaceae	Mucilaginibacter
BDV11_contig_88	15.83	90.7	iPHoP-RF;93.10	Bacteria	Proteobacteria	Alphaproteobacteria	Rhizobiales	Xanthobacteraceae	Bradyrhizobium
BDV11_contig_900	9.95	95.3	iPHoP-RF;96.70	Bacteria	Proteobacteria	Gammaproteobacteria	Burkholderiales	Burkholderiaceae	Paraburkholderia
BDV11_contig_900	9.95	90.3	iPHoP-RF;92.80	Bacteria	Proteobacteria	Gammaproteobacteria	Burkholderiales	Burkholderiaceae	Caballeronia
BDV11_contig_931	33	94.5	CRISPR;96.10	Bacteria	Actinobacteriota	Actinomycetia	Streptomycetales	Streptomycetaceae	Streptomyces
BDV11_contig_932	5.12	93.5	iPHoP-RF;95.40	Bacteria	Proteobacteria	Gammaproteobacteria	Burkholderiales	Burkholderiaceae	Paucimonas
BDV11_contig_992	3.7	91.8	iPHoP-RF;94.10	Bacteria	Proteobacteria	Alphaproteobacteria	Rhizobiales	Xanthobacteraceae	Bradyrhizobium
BDV11_contig_1044	8.33	93.9	iPHoP-RF;95.70	Bacteria	Proteobacteria	Alphaproteobacteria	Rhizobiales	Xanthobacteraceae	Bradyrhizobium
BDV11_contig_1193	1.78	93.9	iPHoP-RF;95.70	Bacteria	Bacteroidota	Bacteroidia	Flavobacteriales	Flavobacteriaceae	Flavobacterium
BDV11_contig_1211	4.82	96	iPHoP-RF;97.10 RaFAH;51.90	Bacteria	Proteobacteria	Alphaproteobacteria	Rhizobiales	Xanthobacteraceae	Bradyrhizobium
BDV11_contig_1211	4.82	94.5	iPHoP-RF;96.10	Bacteria	Proteobacteria	Alphaproteobacteria	Rhizobiales	Xanthobacteraceae	Afipia
BDV11_contig_1211	4.82	90.7	iPHoP-RF;93.10	Bacteria	Proteobacteria	Alphaproteobacteria	Rhizobiales	Xanthobacteraceae	Nitrobacter
BDV11_contig_122	1.4	93.1	iPHoP-RF;95.10	Bacteria	Actinobacteriota	Actinomycetia	Mycobacteriales	Mycobacteriaceae	Mycobacterium
BDV11_contig_1244	5.91	93.5	iPHoP-RF;95.40	Bacteria	Acidobacteriota	Acidobacteriae	Acidobacteriales	Koribacteraceae	Sulfotelmatobacter
BDV11_contig_1250	5.97	91	iPHoP-RF;93.40	Bacteria	Acidobacteriota	Acidobacteriae	Acidobacteriales	Acidobacteriaceae	Terracidiphilus
BDV11_contig_1374	12.19	95.3	iPHoP-RF;96.70	Bacteria	Proteobacteria	Alphaproteobacteria	Rhizobiales	Xanthobacteraceae	Bradyrhizobium
BDV11_contig_1374	12.19	93.5	iPHoP-RF;95.40	Bacteria	Proteobacteria	Alphaproteobacteria	Rhizobiales	Xanthobacteraceae
BDV11_contig_1432	4.18	95.9	iPHoP-RF;97.10	Bacteria	Proteobacteria	Alphaproteobacteria	Rhizobiales	Xanthobacteraceae	Bradyrhizobium
BDV11_contig_1432	4.18	94.9	iPHoP-RF;96.40	Bacteria	Proteobacteria	Alphaproteobacteria	Rhizobiales	Xanthobacteraceae	Tardiphaga
BDV11_contig_1432	4.18	94.5	iPHoP-RF;96.10	Bacteria	Proteobacteria	Alphaproteobacteria	Rhizobiales	Xanthobacteraceae
BDV11_contig_1432	4.18	93.9	iPHoP-RF;95.70	Bacteria	Proteobacteria	Alphaproteobacteria	Rhizobiales	Xanthobacteraceae	62-47
BDV11_contig_1432	4.18	93.9	iPHoP-RF;95.70	Bacteria	Proteobacteria	Alphaproteobacteria	Rhizobiales	Xanthobacteraceae	Afipia
BDV11_contig_1432	4.18	91	iPHoP-RF;93.40	Bacteria	Proteobacteria	Alphaproteobacteria	Rhizobiales	Xanthobacteraceae	Nitrobacter
BDV11_contig_1444	7.7	94.5	iPHoP-RF;96.10	Bacteria	Proteobacteria	Alphaproteobacteria	Rhizobiales	Xanthobacteraceae	Bradyrhizobium
BDV11_contig_1451	7.71	91	iPHoP-RF;93.40	Bacteria	Proteobacteria	Alphaproteobacteria	Rhizobiales	Xanthobacteraceae	Bradyrhizobium
BDV11_contig_1487		93.5	iPHoP-RF;95.40	Bacteria	Actinobacteriota	Actinomycetia	Mycobacteriales	Mycobacteriaceae	Mycobacterium
BDV11_contig_1510	6.65	95.3	iPHoP-RF;96.70	Bacteria	Bacteroidota	Bacteroidia	Chitinophagales	Chitinophagaceae	Puia
BDV11_contig_1536	8.52	91.8	iPHoP-RF;94.10 blast;91.70	Bacteria	Proteobacteria	Alphaproteobacteria	Rhizobiales	Xanthobacteraceae	Bradyrhizobium
BDV11_contig_1619	8.85	91	iPHoP-RF;93.40	Bacteria	Actinobacteriota	Actinomycetia	Mycobacteriales	Mycobacteriaceae	Corynebacterium
BDV11_contig_1649	2.86	91.4	iPHoP-RF;93.70	Bacteria	Proteobacteria	Alphaproteobacteria	Rhizobiales	Xanthobacteraceae	Bradyrhizobium
BDV11_contig_1674	4.64	94.9	iPHoP-RF;96.40	Bacteria	Proteobacteria	Gammaproteobacteria	Burkholderiales	Burkholderiaceae	Ralstonia
BDV11_contig_1683	4.48	95.9	iPHoP-RF;97.10	Bacteria	Proteobacteria	Alphaproteobacteria	Rhizobiales	Xanthobacteraceae	Bradyrhizobium
BDV11_contig_1712	10.02	90.9	blast;93.30 iPHoP-RF;83.90	Bacteria	Actinobacteriota	Actinomycetia	Propionibacteriales	Nocardioidaceae	Nocardioides
BDV11_contig_1715	16.79	90.1	blast;92.60	Bacteria	Proteobacteria	Gammaproteobacteria	Burkholderiales	Burkholderiaceae
BDV11_contig_1717	13.38	90.7	iPHoP-RF;93.10	Bacteria	Bacteroidota	Bacteroidia	Chitinophagales	Chitinophagaceae	Chitinophaga
BDV11_contig_1731	8.02	91	iPHoP-RF;93.40	Bacteria	Proteobacteria	Alphaproteobacteria	Rhizobiales	Xanthobacteraceae	Bradyrhizobium
BDV11_contig_1787	2.16	90.7	iPHoP-RF;93.10	Bacteria	Proteobacteria	Gammaproteobacteria	SAR86	SAR86	GCA-2707915
BDV11_contig_1809	4.25	92.9	RaFAH;94.90	Bacteria	Actinobacteriota	Actinomycetia	Streptomycetales	Streptomycetaceae	Streptomyces
BDV11_contig_1825	3.21	94.9	iPHoP-RF;96.40	Bacteria	Proteobacteria	Alphaproteobacteria	Rhizobiales	Xanthobacteraceae	Bradyrhizobium
BDV11_contig_1825	3.21	91.4	iPHoP-RF;93.70	Bacteria	Proteobacteria	Alphaproteobacteria	Rhizobiales	Xanthobacteraceae	Afipia
BDV11_contig_1825	3.21	90.3	iPHoP-RF;92.80	Bacteria	Proteobacteria	Alphaproteobacteria	Rhizobiales	Xanthobacteraceae	62-47
BDV11_contig_1956		90.7	iPHoP-RF;93.10	Bacteria	Actinobacteriota	Actinomycetia	Mycobacteriales	Mycobacteriaceae	Mycobacterium
BDV11_contig_1966	3.6	93.9	iPHoP-RF;95.70	Bacteria	Proteobacteria	Alphaproteobacteria	Rhizobiales	Xanthobacteraceae	Bradyrhizobium
BDV11_contig_1967	5.29	92.6	iPHoP-RF;94.70	Bacteria	Proteobacteria	Alphaproteobacteria	Rhizobiales	Xanthobacteraceae	Bradyrhizobium
BDV11_contig_1978	4.93	93.1	iPHoP-RF;95.10	Bacteria	Proteobacteria	Gammaproteobacteria	Enterobacterales	Enterobacteriaceae	Xenorhabdus
BDV11_contig_1978	4.93	92.2	iPHoP-RF;94.40	Bacteria	Proteobacteria	Gammaproteobacteria	Enterobacterales	Enterobacteriaceae	Photorhabdus
BDV11_contig_1978	4.93	90.7	iPHoP-RF;93.10	Bacteria	Proteobacteria	Gammaproteobacteria	Enterobacterales	Enterobacteriaceae	Serratia
BDV11_contig_1996	2.67	98.5	CRISPR;98.90	Bacteria	Proteobacteria	Gammaproteobacteria	Xanthomonadales	Xanthomonadaceae	Stenotrophomonas
BDV11_contig_1996	2.67	94.2	CRISPR;95.90	Bacteria	Proteobacteria	Gammaproteobacteria	Xanthomonadales	Rhodanobacteraceae	Dokdonella
BDV11_contig_2053	4.88	92	iPHoP-RF;89.20 RaFAH;73.20	Bacteria	Actinobacteriota	Actinomycetia	Mycobacteriales	Mycobacteriaceae	Mycobacterium
BDV11_contig_2063	26.82	90.7	iPHoP-RF;93.10	Bacteria	Proteobacteria	Gammaproteobacteria	Burkholderiales	Burkholderiaceae	Massilia
BDV11_contig_21	4.79	92.2	iPHoP-RF;94.40	Bacteria	Actinobacteriota	Actinomycetia	Mycobacteriales	Mycobacteriaceae	Mycobacterium
BDV11_contig_2123	29.53	93.5	iPHoP-RF;95.40 blast;93.50	Bacteria	Actinobacteriota	Actinomycetia	Mycobacteriales	Mycobacteriaceae	Mycobacterium
BDV11_contig_2148		93.5	iPHoP-RF;95.40	Bacteria	Acidobacteriota	Acidobacteriae	Acidobacteriales	Koribacteraceae	Sulfotelmatobacter
BDV11_contig_2169	14.06	91	iPHoP-RF;93.40	Bacteria	Proteobacteria	Gammaproteobacteria	Burkholderiales	Burkholderiaceae	Duganella
BDV11_contig_2186	4.04	94.9	iPHoP-RF;96.40	Bacteria	Actinobacteriota	Actinomycetia	Mycobacteriales	Mycobacteriaceae	Mycobacterium
BDV11_contig_2201	3.93	95.3	iPHoP-RF;96.70 blast;93.60	Bacteria	Acidobacteriota	Acidobacteriae	UBA7541	UBA7541	UBA7541
BDV11_contig_2246	3.19	95.9	iPHoP-RF;97.10	Bacteria	Acidobacteriota	Acidobacteriae	Acidobacteriales	Koribacteraceae	Sulfotelmatobacter
BDV11_contig_2246	3.19	94.9	iPHoP-RF;96.40	Bacteria	Acidobacteriota	Acidobacteriae	UBA7541	UBA7541	UBA7541
BDV11_contig_2284	1.95	93.5	iPHoP-RF;95.40	Bacteria	Acidobacteriota	Acidobacteriae	Acidobacteriales	Koribacteraceae	Sulfotelmatobacter
BDV11_contig_2289	5.44	100	RaFAH;97.20 blast;92.60 iPHoP-RF;90.10 CRISPR;69.50	Bacteria	Actinobacteriota	Actinomycetia	Streptomycetales	Streptomycetaceae	Streptomyces
BDV11_contig_2318	3.07	94.9	iPHoP-RF;96.40	Bacteria	Proteobacteria	Alphaproteobacteria	Rhizobiales	Xanthobacteraceae	Bradyrhizobium
BDV11_contig_2325	13.55	92.2	iPHoP-RF;94.40	Bacteria	Proteobacteria	Alphaproteobacteria	Rhizobiales	Xanthobacteraceae	Bradyrhizobium
BDV11_contig_2356	2.23	93.1	iPHoP-RF;95.10	Bacteria	Acidobacteriota	Acidobacteriae	UBA7541	UBA7541	UBA7541
BDV11_contig_2543	6.86	94.9	iPHoP-RF;96.40	Bacteria	Proteobacteria	Alphaproteobacteria	Rhizobiales	Rhizobiaceae	Rhizobium
BDV11_contig_2625	10.54	91.5	blast;93.80 iPHoP-RF;65.60	Bacteria	Proteobacteria	Alphaproteobacteria	Rhizobiales	Xanthobacteraceae	Pseudolabrys
BDV11_contig_2625	10.54	90.7	iPHoP-RF;93.10	Bacteria	Proteobacteria	Alphaproteobacteria	Rhizobiales	Xanthobacteraceae	Bradyrhizobium
BDV11_contig_2677	2.13	95.3	iPHoP-RF;96.70	Bacteria	Actinobacteriota	Actinomycetia	Mycobacteriales	Mycobacteriaceae	Mycobacterium
BDV11_contig_2685	5.68	95.3	iPHoP-RF;96.70	Bacteria	Actinobacteriota	Actinomycetia	Mycobacteriales	Mycobacteriaceae	Mycobacterium
BDV11_contig_2747	1.55	93.9	iPHoP-RF;95.70	Bacteria	Proteobacteria	Alphaproteobacteria	Rhizobiales	Xanthobacteraceae	Bradyrhizobium
BDV11_contig_2747	1.55	92.6	iPHoP-RF;94.70	Bacteria	Proteobacteria	Alphaproteobacteria	Rhizobiales	Xanthobacteraceae
BDV11_contig_2759	5.91	93.1	iPHoP-RF;95.10	Bacteria	Proteobacteria	Gammaproteobacteria	Burkholderiales	Burkholderiaceae	Paraburkholderia
BDV11_contig_2804	3.47	92.6	iPHoP-RF;94.70	Bacteria	Proteobacteria	Gammaproteobacteria	Burkholderiales	Burkholderiaceae	Rhodoferax
BDV11_contig_2965	6.04	90	blast;92.50	Bacteria	Proteobacteria	Alphaproteobacteria	Micropepsales	Micropepsaceae	Rhizomicrobium
BDV11_contig_2987	11.33	91.4	iPHoP-RF;93.70	Bacteria	Nitrospirota	Nitrospiria	Nitrospirales	Nitrospiraceae	Nitrospira
BDV11_contig_2993	10.57	91.1	CRISPR;93.50	Bacteria	Actinobacteriota	Actinomycetia	Mycobacteriales	Mycobacteriaceae	Mycobacterium
BDV11_contig_3022	4.66	93.9	iPHoP-RF;95.70	Bacteria	Actinobacteriota	Actinomycetia	Mycobacteriales	Mycobacteriaceae	Mycobacterium
BDV11_contig_3178	4.21	93.1	iPHoP-RF;95.10	Bacteria	Actinobacteriota	Actinomycetia	Mycobacteriales	Mycobacteriaceae	Mycobacterium
BDV11_contig_3216	5.12	90.7	iPHoP-RF;93.10	Bacteria	Proteobacteria	Alphaproteobacteria	Rhizobiales	Rhizobiaceae	Rhizobium
BDV11_contig_3291	14.91	93.5	iPHoP-RF;95.40 blast;93.40	Bacteria	Proteobacteria	Gammaproteobacteria	Burkholderiales	Burkholderiaceae	Burkholderia
BDV11_contig_3291	14.91	93.5	iPHoP-RF;95.40 blast;93.00	Bacteria	Proteobacteria	Gammaproteobacteria	Burkholderiales	Burkholderiaceae	Paraburkholderia
BDV11_contig_3357	2.72	92.2	iPHoP-RF;94.40	Bacteria	Cyanobacteria	Cyanobacteriia	PCC-6307	Cyanobiaceae	Prochlorococcus
BDV11_contig_3362	3.53	91	iPHoP-RF;93.40	Bacteria	Proteobacteria	Gammaproteobacteria	Pseudomonadales	Pseudomonadaceae	Pseudomonas
BDV11_contig_3566	5.69	91	iPHoP-RF;93.40	Bacteria	Acidobacteriota	Acidobacteriae	Acidobacteriales	Acidobacteriaceae	Terracidiphilus
BDV11_contig_3715	5.2	94.5	iPHoP-RF;96.10 CRISPR;55.70	Bacteria	Bacteroidota	Bacteroidia	Sphingobacteriales	Sphingobacteriaceae	Mucilaginibacter
BDV11_contig_3756	9.15	94.9	iPHoP-RF;96.40	Bacteria	Actinobacteriota	Actinomycetia	Mycobacteriales	Mycobacteriaceae	Mycobacterium
BDV11_contig_3765	6.73	91.1	blast;93.50 iPHoP-RF;80.80	Bacteria	Actinobacteriota	Actinomycetia	Mycobacteriales	Pseudonocardiaceae	Amycolatopsis
BDV11_contig_3796	2.15	94.9	iPHoP-RF;96.40	Bacteria	Proteobacteria	Alphaproteobacteria	Rhizobiales	Xanthobacteraceae	62-47
BDV11_contig_3796	2.15	94.5	iPHoP-RF;96.10	Bacteria	Proteobacteria	Alphaproteobacteria	Rhizobiales	Xanthobacteraceae	Bradyrhizobium
BDV11_contig_3796	2.15	93.5	iPHoP-RF;95.40	Bacteria	Proteobacteria	Alphaproteobacteria	Rhizobiales	Xanthobacteraceae	Rhodopseudomonas
BDV11_contig_3796	2.15	93.1	iPHoP-RF;95.10	Bacteria	Proteobacteria	Alphaproteobacteria	Rhizobiales	Xanthobacteraceae
BDV11_contig_3796	2.15	92.6	iPHoP-RF;94.70	Bacteria	Proteobacteria	Alphaproteobacteria	Rhizobiales	Xanthobacteraceae	Nitrobacter
BDV11_contig_3796	2.15	90.3	iPHoP-RF;92.80	Bacteria	Proteobacteria	Alphaproteobacteria	Rhizobiales	Xanthobacteraceae	Tardiphaga
BDV11_contig_3797	4.79	92.2	iPHoP-RF;94.40	Bacteria	Proteobacteria	Gammaproteobacteria	Enterobacterales	Enterobacteriaceae	Pectobacterium
BDV11_contig_3821	6.83	94.9	iPHoP-RF;96.40	Bacteria	Proteobacteria	Alphaproteobacteria	Rhizobiales	Xanthobacteraceae	Bradyrhizobium
BDV11_contig_3821	6.83	91.8	iPHoP-RF;94.10	Bacteria	Proteobacteria	Alphaproteobacteria	Rhizobiales	Xanthobacteraceae	Tardiphaga
BDV11_contig_3825	1.15	92.2	iPHoP-RF;94.40	Bacteria	Proteobacteria	Gammaproteobacteria	Methylococcales	Methylomonadaceae	KS41
BDV11_contig_3825	1.15	92.2	iPHoP-RF;94.40	Bacteria	Proteobacteria	Gammaproteobacteria	Methylococcales	Methylomonadaceae	Methylobacter
BDV11_contig_3849	14.92	92.2	iPHoP-RF;94.40	Bacteria	Proteobacteria	Gammaproteobacteria	Burkholderiales	Burkholderiaceae	Caballeronia
BDV11_contig_3849	14.92	92.2	iPHoP-RF;94.40 blast;93.50	Bacteria	Proteobacteria	Gammaproteobacteria	Burkholderiales	Burkholderiaceae	Paraburkholderia
BDV11_contig_4110	22.81	95.3	blast;96.70 iPHoP-RF;96.40	Bacteria	Proteobacteria	Gammaproteobacteria	Burkholderiales	Burkholderiaceae	Variovorax
BDV11_contig_4124	10.53	95.9	iPHoP-RF;97.10 blast;93.50 CRISPR;70.40	Bacteria	Actinobacteriota	Actinomycetia	Streptomycetales	Streptomycetaceae	Streptomyces
BDV11_contig_4124	10.53	90.7	iPHoP-RF;93.10	Bacteria	Actinobacteriota	Actinomycetia	Streptomycetales	Streptomycetaceae	Streptomyces
BDV11_contig_419	20.9	91.4	iPHoP-RF;93.70	Bacteria	Actinobacteriota	Actinomycetia	Mycobacteriales	Mycobacteriaceae	Mycobacterium
BDV11_contig_4251	6.41	91	iPHoP-RF;93.40	Bacteria	Actinobacteriota	Actinomycetia	Mycobacteriales	Mycobacteriaceae	Mycobacterium
BDV11_contig_4260	5.79	90.3	iPHoP-RF;92.80	Bacteria	Patescibacteria	Microgenomatia	UBA1406	GWC2-37-13	2-01-FULL-40-13
BDV11_contig_599	4.58	92.2	iPHoP-RF;94.40	Bacteria	Proteobacteria	Gammaproteobacteria	Burkholderiales	Rhodocyclaceae	Aromatoleum
BDV11_contig_599	4.58	90.7	iPHoP-RF;93.10	Bacteria	Proteobacteria	Alphaproteobacteria	Kiloniellales	g
BDV11_contig_728	6.11	95.3	iPHoP-RF;96.70 blast;92.10	Bacteria	Bacteroidota	Bacteroidia	Sphingobacteriales	Sphingobacteriaceae	Mucilaginibacter
BDV11_contig_758	2	95.9	iPHoP-RF;97.10	Bacteria	Bacteroidota	Bacteroidia	Chitinophagales	Chitinophagaceae	Chitinophaga
BDV11_contig_81	6.26	95.3	RaFAH;92.60 iPHoP-RF;77.80	Bacteria	Bacteroidota	Bacteroidia	Bacteroidales	Bacteroidaceae	Bacteroides
BDV11_contig_838	5.58	94.7	CRISPR;96.30 iPHoP-RF;52.20	Bacteria	Actinobacteriota	Actinomycetia	Streptomycetales	Streptomycetaceae	Streptomyces
BDV11_contig_838	5.58	90.2	CRISPR;92.70	Bacteria	Actinobacteriota	Actinomycetia	Mycobacteriales	Mycobacteriaceae	Mycobacterium
BDV11_contig_847	8.21	90.7	iPHoP-RF;93.10	Bacteria	Acidobacteriota	Acidobacteriae	Acidobacteriales	Acidobacteriaceae	Edaphobacter
BDV11_contig_9	15.29	91.8	iPHoP-RF;94.10	Bacteria	Proteobacteria	Gammaproteobacteria	Burkholderiales	Burkholderiaceae
BDV11_contig_9	15.29	91.8	iPHoP-RF;94.10	Bacteria	Proteobacteria	Gammaproteobacteria	Burkholderiales	Burkholderiaceae	Glaciimonas
BDV11_contig_9	15.29	91.8	iPHoP-RF;94.10	Bacteria	Proteobacteria	Gammaproteobacteria	Burkholderiales	Burkholderiaceae	Herbaspirillum
BDV11_contig_9	15.29	91	iPHoP-RF;93.40	Bacteria	Proteobacteria	Gammaproteobacteria	Burkholderiales	Burkholderiaceae	UBA5157
BDV11_contig_9	15.29	90.7	iPHoP-RF;93.10	Bacteria	Proteobacteria	Gammaproteobacteria	Burkholderiales	Burkholderiaceae	Herminiimonas
BDV11_contig_967	27.73	91.2	blast;93.60 iPHoP-RF;59.80	Bacteria	Proteobacteria	Alphaproteobacteria	Sphingomonadales	Sphingomonadaceae	Novosphingobium
BDV11_contig_979	17.31	96.3	RaFAH;96.80 CRISPR;59.20	Bacteria	Actinobacteriota	Actinomycetia	Streptomycetales	Streptomycetaceae	Streptomyces
BDV11_contig_1029	4.39	92.6	iPHoP-RF;94.70	Bacteria	Proteobacteria	Alphaproteobacteria	Rhizobiales	Xanthobacteraceae	Bradyrhizobium
BDV11_contig_1080	6.26	91.8	iPHoP-RF;94.10	Bacteria	Acidobacteriota	Acidobacteriae	Acidobacteriales	Acidobacteriaceae	Edaphobacter
BDV11_contig_1241	4.13	91	iPHoP-RF;93.40	Bacteria	Proteobacteria	Alphaproteobacteria	Rhizobiales	Xanthobacteraceae	Bradyrhizobium
BDV11_contig_1320	4.55	91.8	iPHoP-RF;94.10	Bacteria	Proteobacteria	Gammaproteobacteria	Burkholderiales	Burkholderiaceae	Caballeronia
BDV11_contig_1496	26.8	92.2	iPHoP-RF;94.40	Bacteria	Proteobacteria	Alphaproteobacteria	Rhizobiales	Xanthobacteraceae	Bradyrhizobium
BDV11_contig_1583	10.5	91.8	iPHoP-RF;94.10 blast;91.70	Bacteria	Proteobacteria	Gammaproteobacteria	Burkholderiales	Burkholderiaceae	Paraburkholderia
BDV11_contig_1583	10.5	90.7	blast;93.10 iPHoP-RF;58.70	Bacteria	Proteobacteria	Gammaproteobacteria	Burkholderiales	Burkholderiaceae	Cupriavidus
BDV11_contig_1583	10.5	90.3	iPHoP-RF;92.80	Bacteria	Proteobacteria	Gammaproteobacteria	Burkholderiales	Burkholderiaceae	Caballeronia
BDV11_contig_166	21.18	93.9	iPHoP-RF;95.70	Bacteria	Proteobacteria	Alphaproteobacteria	Rhizobiales	Rhizobiaceae	Rhizobium
BDV11_contig_1869	6.4	93.9	iPHoP-RF;95.70	Bacteria	Bacteroidota	Bacteroidia	Sphingobacteriales	Sphingobacteriaceae	Mucilaginibacter
BDV11_contig_1946	4.38	92.2	iPHoP-RF;94.40	Bacteria	Proteobacteria	Alphaproteobacteria	Rhizobiales	Xanthobacteraceae	Afipia
BDV11_contig_1946	4.38	91.4	iPHoP-RF;93.70	Bacteria	Proteobacteria	Alphaproteobacteria	Rhizobiales	Xanthobacteraceae	Bradyrhizobium
BDV11_contig_1946	4.38	90.7	iPHoP-RF;93.10	Bacteria	Proteobacteria	Alphaproteobacteria	Rhizobiales	Xanthobacteraceae
BDV11_contig_2158	5.66	90.1	blast;92.60 iPHoP-RF;77.30	Bacteria	Proteobacteria	Gammaproteobacteria	Burkholderiales	Burkholderiaceae	Paraburkholderia
BDV11_contig_2297	6.41	93.5	iPHoP-RF;95.40	Bacteria	Actinobacteriota	Actinomycetia	Mycobacteriales	Mycobacteriaceae	Mycobacterium
BDV11_contig_2416	33.69	91	iPHoP-RF;93.40	Bacteria	Proteobacteria	Gammaproteobacteria	Xanthomonadales	Rhodanobacteraceae	Dyella
BDV11_contig_2675	5.76	90.7	iPHoP-RF;93.10	Bacteria	Acidobacteriota	Acidobacteriae	Acidobacteriales	Koribacteraceae	Sulfotelmatobacter
BDV11_contig_2824		94.5	iPHoP-RF;96.10	Bacteria	Bacteroidota	Bacteroidia	Flavobacteriales	Flavobacteriaceae	Lutibacter
BDV11_contig_2843	7.88	93.5	iPHoP-RF;95.40	Bacteria	Acidobacteriota	Acidobacteriae	UBA7541	UBA7541	UBA7541
BDV11_contig_2843	7.88	92.2	iPHoP-RF;94.40	Bacteria	Acidobacteriota	Acidobacteriae	Acidobacteriales	Koribacteraceae	Sulfotelmatobacter
BDV11_contig_3016	3.64	95.9	iPHoP-RF;97.10	Bacteria	Acidobacteriota	Acidobacteriae	Acidobacteriales	Acidobacteriaceae	Edaphobacter
BDV11_contig_3016	3.64	94.5	iPHoP-RF;96.10	Bacteria	Acidobacteriota	Acidobacteriae	Acidobacteriales	Acidobacteriaceae
BDV11_contig_3016	3.64	91.4	iPHoP-RF;93.70	Bacteria	Acidobacteriota	Acidobacteriae	Acidobacteriales	Acidobacteriaceae	Granulicella
BDV11_contig_3016	3.64	90.3	iPHoP-RF;92.80	Bacteria	Acidobacteriota	Acidobacteriae	Acidobacteriales	Acidobacteriaceae	Granulicella
BDV11_contig_312	4.36	94.9	iPHoP-RF;96.40	Bacteria	Proteobacteria	Alphaproteobacteria	Rhizobiales	Xanthobacteraceae	Bradyrhizobium
BDV11_contig_312	4.36	93.9	iPHoP-RF;95.70	Bacteria	Proteobacteria	Alphaproteobacteria	Rhizobiales	Xanthobacteraceae	Tardiphaga
BDV11_contig_312	4.36	91.4	iPHoP-RF;93.70	Bacteria	Proteobacteria	Alphaproteobacteria	Rhizobiales	Xanthobacteraceae
BDV11_contig_312	4.36	90.3	iPHoP-RF;92.80	Bacteria	Proteobacteria	Alphaproteobacteria	Rhizobiales	Xanthobacteraceae	Afipia
BDV11_contig_312	4.36	90.3	iPHoP-RF;92.80	Bacteria	Proteobacteria	Alphaproteobacteria	Rhizobiales	Xanthobacteraceae	Nitrobacter
BDV11_contig_3180		93.5	CRISPR;95.40	Bacteria	Patescibacteria	Saccharimonadia	Saccharimonadales	Saccharimonadaceae	Saccharimonas
BDV11_contig_3188	3.85	93.1	iPHoP-RF;95.10	Archaea	Asgardarchaeota	Lokiarchaeia	Helarchaeales	HEL-GB-A	HEL-GB-A
BDV11_contig_3188	3.85	93.1	iPHoP-RF;95.10	Bacteria	Cyanobacteria	Cyanobacteriia	PCC-6307	Cyanobiaceae	Prochlorococcus
BDV11_contig_3340	1.84	91.8	iPHoP-RF;94.10	Bacteria	Acidobacteriota	Acidobacteriae	Acidobacteriales	Acidobacteriaceae	Terracidiphilus
BDV11_contig_3517	4.76	91.1	blast;93.50 iPHoP-RF;82.80	Bacteria	Chloroflexota	Ellin6529	CSP1-4	CSP1-4	Palsa-1033
BDV11_contig_3533	3.8	90.7	iPHoP-RF;93.10	Bacteria	Bacteroidota	Bacteroidia	Sphingobacteriales	Sphingobacteriaceae	Sphingobacterium
BDV11_contig_3607	4.51	90.1	blast;92.60 iPHoP-RF;80.60	Bacteria	Actinobacteriota	Actinomycetia	Propionibacteriales	Kribbellaceae	Kribbella
BDV11_contig_372	7.81	90.7	iPHoP-RF;93.10	Bacteria	Proteobacteria	Alphaproteobacteria	Rhizobiales	f	A
BDV11_contig_3721	4.21	93.1	iPHoP-RF;95.10	Bacteria	Bacteroidota	Bacteroidia	Sphingobacteriales	Sphingobacteriaceae	Mucilaginibacter
BDV11_contig_3771	19.73	92.2	iPHoP-RF;94.40	Bacteria	Proteobacteria	Gammaproteobacteria	Pseudomonadales	Pseudomonadaceae	Pseudomonas
BDV11_contig_3809	2.92	91.2	blast;93.60	Bacteria	Acidobacteriota	Thermoanaerobaculia	Gp7-AA8	Gp7-AA8
BDV11_contig_3892	8.36	92.6	iPHoP-RF;94.70	Bacteria	Myxococcota	Myxococcia	Myxococcales	Myxococcaceae	Myxococcus
BDV11_contig_3950	17.49	95.3	iPHoP-RF;96.70	Bacteria	Proteobacteria	Gammaproteobacteria	Burkholderiales	Burkholderiaceae	Ralstonia
BDV11_contig_4002	5.13	90.3	iPHoP-RF;92.80	Bacteria	Proteobacteria	Alphaproteobacteria	Rhizobiales	Xanthobacteraceae	Bradyrhizobium
BDV11_contig_4084	6.09	91	iPHoP-RF;93.40	Bacteria	Proteobacteria	Gammaproteobacteria	SAR86	TMED112	TMED112
BDV11_contig_4274	8.52	94.9	iPHoP-RF;96.40	Bacteria	Proteobacteria	Gammaproteobacteria	Burkholderiales	Burkholderiaceae	Trinickia
BDV11_contig_4274	8.52	91.8	iPHoP-RF;94.10	Bacteria	Proteobacteria	Gammaproteobacteria	Burkholderiales	Burkholderiaceae	Paraburkholderia
BDV11_contig_437	17.06	91.1	blast;93.50 iPHoP-RF;60.90	Bacteria	Proteobacteria	Alphaproteobacteria	Micropepsales	Micropepsaceae	Rhizomicrobium
BDV11_contig_872	7.42	91.2	blast;93.60 iPHoP-RF;91.40	Bacteria	Proteobacteria	Gammaproteobacteria	Burkholderiales	Burkholderiaceae	Paraburkholderia
BDV12_contig_1014	6.78	90.3	iPHoP-RF;92.80	Bacteria	Proteobacteria	Alphaproteobacteria	Rhizobiales	Rhizobiaceae	Rhizobium
BDV12_contig_1051	10.8	93.1	iPHoP-RF;95.10	Bacteria	Proteobacteria	Alphaproteobacteria	Rhizobiales	Xanthobacteraceae	Bradyrhizobium
BDV12_contig_1404	15.74	93.9	iPHoP-RF;95.70	Bacteria	Proteobacteria	Alphaproteobacteria	Rhizobiales	Xanthobacteraceae	Bradyrhizobium
BDV12_contig_1466	10.2	91.4	iPHoP-RF;93.70	Bacteria	Proteobacteria	Gammaproteobacteria	Enterobacterales	Enterobacteriaceae	Gibbsiella
BDV12_contig_152	1.85	93.5	iPHoP-RF;95.40	Bacteria	Actinobacteriota	Actinomycetia	Actinomycetales	Micrococcaceae	Arthrobacter
BDV12_contig_1521	7.63	92.2	iPHoP-RF;94.40	Bacteria	Acidobacteriota	Acidobacteriae	Acidobacteriales	Koribacteraceae	Sulfotelmatobacter
BDV12_contig_1539	6.72	91.8	iPHoP-RF;94.10	Bacteria	Actinobacteriota	Actinomycetia	Mycobacteriales	Mycobacteriaceae	Mycobacterium
BDV12_contig_1551	2.28	93.9	iPHoP-RF;95.70	Bacteria	Actinobacteriota	Actinomycetia	Mycobacteriales	Mycobacteriaceae	Mycobacterium
BDV12_contig_1643	6.12	94.5	iPHoP-RF;96.10	Bacteria	Actinobacteriota	Actinomycetia	Mycobacteriales	Mycobacteriaceae	Mycobacterium
BDV12_contig_174	4.55	91	iPHoP-RF;93.40	Bacteria	Actinobacteriota	Actinomycetia	Mycobacteriales	Mycobacteriaceae	Mycobacterium
BDV12_contig_1767	6.67	95.9	iPHoP-RF;97.10	Bacteria	Actinobacteriota	Actinomycetia	Mycobacteriales	Mycobacteriaceae	Mycobacterium
BDV12_contig_1779	5.46	91.5	blast;93.80 iPHoP-RF;50.90	Bacteria	Myxococcota	Polyangia	Polyangiales	Polyangiaceae	Minicystis
BDV12_contig_2019	50.76	96.7	iPHoP-RF;94.10 RaFAH;80.10	Bacteria	Actinobacteriota	Actinomycetia	Mycobacteriales	Mycobacteriaceae	Mycobacterium
BDV12_contig_2025	6.45	90.7	iPHoP-RF;93.10	Bacteria	Acidobacteriota	Acidobacteriae	Acidobacteriales	Koribacteraceae	Sulfotelmatobacter
BDV12_contig_2038	14	95.7	RaFAH;92.80 iPHoP-RF;79.30	Bacteria	Actinobacteriota	Actinomycetia	Mycobacteriales	Mycobacteriaceae	Mycobacterium
BDV12_contig_2200	23.04	91.8	iPHoP-RF;94.10	Bacteria	Actinobacteriota	Actinomycetia	Streptosporangiales	Streptosporangiaceae	Streptosporangium
BDV12_contig_2294	5.47	96.7	iPHoP-RF;96.70 RaFAH;65.40	Bacteria	Actinobacteriota	Actinomycetia	Mycobacteriales	Mycobacteriaceae	Mycobacterium
BDV12_contig_248	9.1	95.3	iPHoP-RF;96.70	Bacteria	Proteobacteria	Alphaproteobacteria	Rhizobiales	Rhizobiaceae	Pararhizobium
BDV12_contig_248	9.1	94.5	iPHoP-RF;96.10	Bacteria	Proteobacteria	Alphaproteobacteria	Rhizobiales	Rhizobiaceae	Agrobacterium
BDV12_contig_248	9.1	93.5	iPHoP-RF;95.40	Bacteria	Proteobacteria	Alphaproteobacteria	Rhizobiales	Rhizobiaceae	Rhizobium
BDV12_contig_300	8.94	91.6	blast;93.90 iPHoP-RF;73.90	Bacteria	Proteobacteria	Alphaproteobacteria	Rhizobiales	Rhizobiaceae	Mesorhizobium
BDV12_contig_3097	5.72	95.9	iPHoP-RF;97.10	Bacteria	Actinobacteriota	Actinomycetia	Mycobacteriales	Mycobacteriaceae	Mycobacterium
BDV12_contig_3174	5.88	93.9	iPHoP-RF;95.70	Bacteria	Proteobacteria	Gammaproteobacteria	Burkholderiales	Burkholderiaceae	Burkholderia
BDV12_contig_3174	5.88	91.8	iPHoP-RF;94.10	Bacteria	Proteobacteria	Gammaproteobacteria	Burkholderiales	Burkholderiaceae	Caballeronia
BDV12_contig_3220	2.02	97.5	CRISPR;98.20 iPHoP-RF;56.50	Bacteria	Actinobacteriota	Coriobacteriia	Coriobacteriales	Coriobacteriaceae	Collinsella
BDV12_contig_3237	4.19	91	iPHoP-RF;93.40	Bacteria	Actinobacteriota	Actinomycetia	Actinomycetales	Microbacteriaceae	Mycetocola
BDV12_contig_3248	5.42	94.9	iPHoP-RF;96.40	Bacteria	Actinobacteriota	Actinomycetia	Mycobacteriales	Mycobacteriaceae	Mycobacterium
BDV12_contig_3314	9.76	91.4	iPHoP-RF;93.70	Bacteria	Proteobacteria	Gammaproteobacteria	Enterobacterales	Enterobacteriaceae	Yersinia
BDV12_contig_3315	3.83	94.5	iPHoP-RF;96.10	Bacteria	Proteobacteria	Alphaproteobacteria	Rhizobiales	Xanthobacteraceae	Bradyrhizobium
BDV12_contig_3330	6.72	95.3	iPHoP-RF;96.70	Bacteria	Proteobacteria	Alphaproteobacteria	Rhizobiales	Xanthobacteraceae	Bradyrhizobium
BDV12_contig_3330	6.72	93.1	iPHoP-RF;95.10	Bacteria	Proteobacteria	Alphaproteobacteria	Rhizobiales	Xanthobacteraceae	Afipia
BDV12_contig_3366	10.73	93.1	iPHoP-RF;95.10	Bacteria	Actinobacteriota	Actinomycetia	Streptomycetales	Streptomycetaceae	Streptomyces
BDV12_contig_3464	5.37	91.4	iPHoP-RF;93.70	Bacteria	Actinobacteriota	Actinomycetia	Propionibacteriales	Kribbellaceae	Kribbella
BDV12_contig_3478	2.04	91.4	iPHoP-RF;93.70	Bacteria	Proteobacteria	Gammaproteobacteria	Burkholderiales	Burkholderiaceae	Caballeronia
BDV12_contig_3478	2.04	90.3	iPHoP-RF;92.80	Bacteria	Proteobacteria	Gammaproteobacteria	Burkholderiales	Burkholderiaceae	Paraburkholderia
BDV12_contig_3565	5.1	90.3	iPHoP-RF;92.80	Bacteria	Actinobacteriota	Actinomycetia	Mycobacteriales	Mycobacteriaceae	Mycobacterium
BDV12_contig_3650	5.28	92.6	iPHoP-RF;94.70	Bacteria	Proteobacteria	Gammaproteobacteria	Burkholderiales	Burkholderiaceae	Cupriavidus
BDV12_contig_3650	5.28	90.7	iPHoP-RF;93.10	Bacteria	Proteobacteria	Gammaproteobacteria	Burkholderiales	Burkholderiaceae	Ralstonia
BDV12_contig_3656	8.37	90.3	iPHoP-RF;92.80	Bacteria	Proteobacteria	Alphaproteobacteria	Rhizobiales	Xanthobacteraceae	Bradyrhizobium
BDV12_contig_3690	26.24	90.8	blast;93.20 iPHoP-RF;69.10	Bacteria	Proteobacteria	Gammaproteobacteria	Burkholderiales	Burkholderiaceae	Variovorax
BDV12_contig_3692	8.84	94.9	iPHoP-RF;96.40	Bacteria	Actinobacteriota	Actinomycetia	Mycobacteriales	Mycobacteriaceae	Mycobacterium
BDV12_contig_3698	3.45	93.9	iPHoP-RF;95.70	Bacteria	Proteobacteria	Gammaproteobacteria	Enterobacterales	Vibrionaceae	Vibrio
BDV12_contig_391	6.73	93.5	iPHoP-RF;95.40	Bacteria	Actinobacteriota	Actinomycetia	Mycobacteriales	Mycobacteriaceae	Mycobacterium
BDV12_contig_391	6.73	90.2	RaFAH;89.00 CRISPR;66.70	Bacteria	Actinobacteriota	Actinomycetia	Streptomycetales	Streptomycetaceae	Streptomyces
BDV12_contig_430	7.85	90.3	iPHoP-RF;92.80	Bacteria	Proteobacteria	Alphaproteobacteria	Rhizobiales	Rhizobiaceae	Pararhizobium
BDV12_contig_535	2.46	91.8	iPHoP-RF;94.10	Bacteria	Bacteroidota	Bacteroidia	Sphingobacteriales	Sphingobacteriaceae	Mucilaginibacter
BDV12_contig_54	9.47	90.7	iPHoP-RF;93.10	Bacteria	Proteobacteria	Alphaproteobacteria	Rhizobiales	Rhizobiaceae	Rhizobium
BDV12_contig_849	10.6	95.3	iPHoP-RF;96.70	Bacteria	Proteobacteria	Alphaproteobacteria	Rhizobiales	Xanthobacteraceae	Bradyrhizobium
BDV12_contig_901	1.59	93.5	iPHoP-RF;95.40	Bacteria	Bacteroidota	Bacteroidia	Flavobacteriales	Flavobacteriaceae	Nonlabens
BDV12_contig_1043	3.56	94.5	iPHoP-RF;96.10	Bacteria	Proteobacteria	Alphaproteobacteria	Rhizobiales	Xanthobacteraceae	Bradyrhizobium
BDV12_contig_1043	3.56	92.2	iPHoP-RF;94.40	Bacteria	Proteobacteria	Alphaproteobacteria	Rhizobiales	Xanthobacteraceae	62-47
BDV12_contig_1064	6.73	95.9	iPHoP-RF;97.10	Bacteria	Actinobacteriota	Actinomycetia	Mycobacteriales	Mycobacteriaceae	Mycobacterium
BDV12_contig_1107	5.5	92.2	iPHoP-RF;94.40	Bacteria	Proteobacteria	Gammaproteobacteria	SAR86	D2472	SAR86A
BDV12_contig_1107	5.5	90.3	iPHoP-RF;92.80	Bacteria	Proteobacteria	Gammaproteobacteria	SAR86	AG-339-G14	AG-339-G14
BDV12_contig_1175	5.48	95.9	iPHoP-RF;97.10 blast;91.30 CRISPR;65.60	Bacteria	Actinobacteriota	Actinomycetia	Streptomycetales	Streptomycetaceae	Streptomyces
BDV12_contig_119	1.96	93.1	iPHoP-RF;95.10	Bacteria	Actinobacteriota	Actinomycetia	Actinomycetales	Micrococcaceae	Paenarthrobacter
BDV12_contig_1370	18.41	95.9	iPHoP-RF;97.10	Bacteria	Actinobacteriota	Actinomycetia	Mycobacteriales	Mycobacteriaceae	Mycobacterium
BDV12_contig_1486	12.7	96.4	CRISPR;97.50 iPHoP-RF;97.10	Bacteria	Actinobacteriota	Actinomycetia	Streptomycetales	Streptomycetaceae	Streptomyces
BDV12_contig_1493	16.01	90.3	iPHoP-RF;92.80	Bacteria	Proteobacteria	Gammaproteobacteria	Burkholderiales	UKL13-2
BDV12_contig_1610	7.3	93.5	iPHoP-RF;95.40	Bacteria	Proteobacteria	Alphaproteobacteria	Rhizobiales	Xanthobacteraceae
BDV12_contig_1613	5.74	93.1	iPHoP-RF;95.10	Bacteria	Actinobacteriota	Actinomycetia	Mycobacteriales	Mycobacteriaceae	Mycobacterium
BDV12_contig_1614	3.98	90.3	iPHoP-RF;92.80	Bacteria	Actinobacteriota	Actinomycetia	Mycobacteriales	Mycobacteriaceae	Mycobacterium
BDV12_contig_1698	4.54	91	iPHoP-RF;93.40	Bacteria	Proteobacteria	Alphaproteobacteria	Rhizobiales	Xanthobacteraceae
BDV12_contig_1703	10.13	92.6	iPHoP-RF;94.70	Bacteria	Actinobacteriota	Actinomycetia	Mycobacteriales	Mycobacteriaceae	Mycobacterium
BDV12_contig_1713	11.71	93.5	iPHoP-RF;95.40	Bacteria	Actinobacteriota	Actinomycetia	Mycobacteriales	Mycobacteriaceae	Mycobacterium
BDV12_contig_1764	13.62	91.4	iPHoP-RF;93.70	Bacteria	Proteobacteria	Alphaproteobacteria	Rhizobiales	Xanthobacteraceae	Bradyrhizobium
BDV12_contig_1840	1.44	90.7	iPHoP-RF;93.10	Bacteria	Actinobacteriota	Actinomycetia	Mycobacteriales	Mycobacteriaceae	Mycobacterium
BDV12_contig_1841	3.01	94.9	iPHoP-RF;96.40	Bacteria	Actinobacteriota	Actinomycetia	Mycobacteriales	Mycobacteriaceae	Mycobacterium
BDV12_contig_1876	8.93	94.9	iPHoP-RF;96.40	Bacteria	Proteobacteria	Alphaproteobacteria	Rhizobiales	Xanthobacteraceae	Bradyrhizobium
BDV12_contig_1881	4.54	91.2	blast;93.60	Bacteria	Verrucomicrobiota	Verrucomicrobiae	Chthoniobacterales	UBA10450	AV80
BDV12_contig_1892	11.75	91.4	iPHoP-RF;93.70	Bacteria	Proteobacteria	Gammaproteobacteria	Burkholderiales	Burkholderiaceae	Paraburkholderia
BDV12_contig_1954	3.84	91.8	iPHoP-RF;94.10	Bacteria	Actinobacteriota	Actinomycetia	Mycobacteriales	Mycobacteriaceae	Mycobacterium
BDV12_contig_2012	5.15	91.8	iPHoP-RF;94.10	Bacteria	Bacteroidota	Bacteroidia	Sphingobacteriales	Sphingobacteriaceae	Mucilaginibacter
BDV12_contig_2013	2.52	91	iPHoP-RF;93.40	Archaea	Asgardarchaeota	Thorarchaeia	Thorarchaeales	Thorarchaeaceae	SMTZ1-45
BDV12_contig_2064	3.43	95.9	iPHoP-RF;97.10	Bacteria	Actinobacteriota	Actinomycetia	Mycobacteriales	Mycobacteriaceae	Mycobacterium
BDV12_contig_2111	3	91.8	iPHoP-RF;94.10	Bacteria	Actinobacteriota	Actinomycetia	Propionibacteriales	Kribbellaceae	Kribbella
BDV12_contig_2163	6.32	95.2	blast;96.60 iPHoP-RF;74.10	Bacteria	Actinobacteriota	Actinomycetia	Propionibacteriales	Kribbellaceae	Kribbella
BDV12_contig_2173	11.06	92.6	iPHoP-RF;94.70	Bacteria	Actinobacteriota	Actinomycetia	Mycobacteriales	Mycobacteriaceae	Mycobacterium
BDV12_contig_2198	3.33	93.1	iPHoP-RF;95.10	Bacteria	Actinobacteriota	Actinomycetia	Mycobacteriales	Mycobacteriaceae	Mycobacterium
BDV12_contig_2244	3.92	91.1	blast;93.50 iPHoP-RF;80.00	Bacteria	Proteobacteria	Alphaproteobacteria	Rhizobiales	Rhizobiaceae	Mesorhizobium
BDV12_contig_2421	5.19	96.2	RaFAH;97.30	Bacteria	Actinobacteriota	Actinomycetia	Streptomycetales	Streptomycetaceae	Streptomyces
BDV12_contig_2614	8.34	92.2	iPHoP-RF;94.40	Bacteria	Cyanobacteria	Cyanobacteriia	PCC-6307	Cyanobiaceae	Prochlorococcus
BDV12_contig_2641	5.64	93.9	iPHoP-RF;95.70	Bacteria	Proteobacteria	Gammaproteobacteria	Burkholderiales	Burkholderiaceae	Cupriavidus
BDV12_contig_2651	4.59	90.7	iPHoP-RF;93.10	Bacteria	Bacteroidota	Bacteroidia	Chitinophagales	Chitinophagaceae	JJ008
BDV12_contig_267	21.7	95.9	iPHoP-RF;97.10	Bacteria	Proteobacteria	Gammaproteobacteria	Pseudomonadales	Pseudomonadaceae	Pseudomonas
BDV12_contig_2743	7.05	93.9	iPHoP-RF;95.70	Bacteria	Actinobacteriota	Actinomycetia	Mycobacteriales	Mycobacteriaceae	Mycobacterium
BDV12_contig_2783	4.97	95.9	iPHoP-RF;97.10	Bacteria	Actinobacteriota	Actinomycetia	Mycobacteriales	Mycobacteriaceae	Mycobacterium
BDV12_contig_2816	5.34	91.1	blast;93.50 iPHoP-RF;79.00	Bacteria	Planctomycetota	Planctomycetes	Pirellulales	UBA1268	QWPN01
BDV12_contig_2835	1.84	93.5	CRISPR;95.40	Bacteria	Proteobacteria	Gammaproteobacteria	Enterobacterales	Enterobacteriaceae	Leclercia
BDV12_contig_2852	4.21	91.4	iPHoP-RF;93.70	Bacteria	Actinobacteriota	Actinomycetia	Mycobacteriales	Mycobacteriaceae	Mycobacterium
BDV12_contig_2874	4.25	96.6	iPHoP-RF;91.10 RaFAH;86.50	Bacteria	Actinobacteriota	Actinomycetia	Mycobacteriales	Mycobacteriaceae	Mycobacterium
BDV12_contig_3037	7.51	93.9	iPHoP-RF;95.70	Bacteria	Actinobacteriota	Actinomycetia	Mycobacteriales	Mycobacteriaceae	Mycobacterium
BDV12_contig_315	5.31	91	iPHoP-RF;93.40	Bacteria	Actinobacteriota	Actinomycetia	Streptomycetales	Streptomycetaceae	Streptomyces
BDV12_contig_3150	2.68	91	iPHoP-RF;93.40	Bacteria	Actinobacteriota	Actinomycetia	Mycobacteriales	Mycobacteriaceae	Mycobacterium
BDV12_contig_3179	3.17	95.9	iPHoP-RF;97.10	Bacteria	Proteobacteria	Alphaproteobacteria	Rhizobiales	Xanthobacteraceae	Bradyrhizobium
BDV12_contig_3181	2.43	90.7	iPHoP-RF;93.10	Bacteria	Actinobacteriota	Actinomycetia	Mycobacteriales	Mycobacteriaceae	Mycobacterium
BDV12_contig_3222	5.25	95.9	iPHoP-RF;97.10	Bacteria	Actinobacteriota	Actinomycetia	Mycobacteriales	Mycobacteriaceae	Mycobacterium
BDV12_contig_3247	12.65	93.1	iPHoP-RF;95.10	Bacteria	Proteobacteria	Alphaproteobacteria	Rhizobiales	f	A
BDV12_contig_3351	4.05	93.5	iPHoP-RF;95.40	Bacteria	Proteobacteria	Alphaproteobacteria	Rhizobiales	Rhizobiaceae	Neorhizobium
BDV12_contig_3351	4.05	91.8	iPHoP-RF;94.10	Bacteria	Proteobacteria	Alphaproteobacteria	Rhizobiales	Rhizobiaceae	Rhizobium
BDV12_contig_3356	2.11	95.9	iPHoP-RF;97.10	Bacteria	Actinobacteriota	Actinomycetia	Mycobacteriales	Mycobacteriaceae	Mycobacterium
BDV12_contig_3368_fragment_1	3.41	95.3	iPHoP-RF;96.70	Bacteria	Proteobacteria	Alphaproteobacteria	Rhizobiales	Xanthobacteraceae	Afipia
BDV12_contig_3368_fragment_1	3.41	95.3	iPHoP-RF;96.70	Bacteria	Proteobacteria	Alphaproteobacteria	Rhizobiales	Xanthobacteraceae	Bradyrhizobium
BDV12_contig_3368_fragment_1	3.41	93.9	iPHoP-RF;95.70	Bacteria	Proteobacteria	Alphaproteobacteria	Rhizobiales	Xanthobacteraceae	Nitrobacter
BDV12_contig_3439	15.44	99.1	iPHoP-RF;97.10 RaFAH;87.30	Bacteria	Actinobacteriota	Actinomycetia	Mycobacteriales	Mycobacteriaceae	Mycobacterium
BDV12_contig_3457	6.59	93.5	iPHoP-RF;95.40	Bacteria	Acidobacteriota	Acidobacteriae	Acidobacteriales	Koribacteraceae	Sulfotelmatobacter
BDV12_contig_3498	4.86	94.5	iPHoP-RF;96.10	Bacteria	Actinobacteriota	Actinomycetia	Streptomycetales	Streptomycetaceae	Streptomyces
BDV12_contig_3557	2.84	95.9	iPHoP-RF;97.10	Bacteria	Actinobacteriota	Actinomycetia	Mycobacteriales	Mycobacteriaceae	Mycobacterium
BDV12_contig_3571	7.37	91	iPHoP-RF;93.40	Bacteria	Actinobacteriota	Actinomycetia	Mycobacteriales	Mycobacteriaceae	Mycobacterium
BDV12_contig_3655	7.16	97.2	RaFAH;98.00	Bacteria	Bacteroidota	Bacteroidia	Bacteroidales	Bacteroidaceae	Bacteroides
BDV12_contig_3689	3.52	91	iPHoP-RF;93.40	Bacteria	Actinobacteriota	Actinomycetia	Mycobacteriales	Mycobacteriaceae	Mycobacterium
BDV12_contig_3700	9.06	95.3	iPHoP-RF;96.70	Bacteria	Bacteroidota	Bacteroidia	Sphingobacteriales	Sphingobacteriaceae	Pedobacter
BDV12_contig_3700	9.06	92.1	RaFAH;94.30	Bacteria	Bacteroidota	Bacteroidia	Bacteroidales	Bacteroidaceae	Bacteroides
BDV12_contig_3712	1.96	91.4	iPHoP-RF;93.70	Bacteria	Actinobacteriota	Actinomycetia	Mycobacteriales	Mycobacteriaceae	Mycobacterium
BDV12_contig_373	17.61	98.7	RaFAH;93.10 iPHoP-RF;93.10	Bacteria	Actinobacteriota	Actinomycetia	Streptomycetales	Streptomycetaceae	Streptomyces
BDV12_contig_376	6.85	95.9	iPHoP-RF;97.10	Bacteria	Proteobacteria	Alphaproteobacteria	Rhizobiales	Xanthobacteraceae	Bradyrhizobium
BDV12_contig_376	6.85	94.5	iPHoP-RF;96.10	Bacteria	Proteobacteria	Alphaproteobacteria	Rhizobiales	Xanthobacteraceae	Afipia
BDV12_contig_376	6.85	92.2	iPHoP-RF;94.40 blast;94.20	Bacteria	Proteobacteria	Alphaproteobacteria	Rhizobiales	Xanthobacteraceae
BDV12_contig_376	6.85	92.2	iPHoP-RF;94.40	Bacteria	Proteobacteria	Alphaproteobacteria	Rhizobiales	Xanthobacteraceae	Nitrobacter
BDV12_contig_3780_fragment_1	4.06	90.3	iPHoP-RF;92.80	Archaea	Methanobacteriota	Thermococci	Methanofastidiosales	Methanofastidiosaceae	Methanofastidiosum
BDV12_contig_388	6.3	94.9	iPHoP-RF;96.40	Bacteria	Proteobacteria	Alphaproteobacteria	Rhizobiales	Xanthobacteraceae	Bradyrhizobium
BDV12_contig_388	6.3	94.5	iPHoP-RF;96.10	Bacteria	Proteobacteria	Alphaproteobacteria	Rhizobiales	Xanthobacteraceae
BDV12_contig_397	3.57	93.5	iPHoP-RF;95.40	Bacteria	Proteobacteria	Gammaproteobacteria	Burkholderiales	Burkholderiaceae	Variovorax
BDV12_contig_397	3.57	91.8	iPHoP-RF;94.10	Bacteria	Proteobacteria	Gammaproteobacteria	Burkholderiales	Burkholderiaceae	ALPHA2B
BDV12_contig_404	3.01	95.9	iPHoP-RF;97.10	Bacteria	Bacteroidota	Bacteroidia	Flavobacteriales	Flavobacteriaceae	Muricauda
BDV12_contig_404	3.01	91	iPHoP-RF;93.40	Bacteria	Bacteroidota	Bacteroidia	Flavobacteriales	Flavobacteriaceae	Saonia
BDV12_contig_412	3.95	94.9	iPHoP-RF;96.40	Bacteria	Actinobacteriota	Actinomycetia	Mycobacteriales	Mycobacteriaceae	Mycobacterium
BDV12_contig_487		93.5	iPHoP-RF;95.40	Bacteria	Proteobacteria	Alphaproteobacteria	Rhizobiales	Xanthobacteraceae	Bradyrhizobium
BDV12_contig_613	7.67	95.3	iPHoP-RF;96.70	Bacteria	Actinobacteriota	Actinomycetia	Mycobacteriales	Mycobacteriaceae	Mycobacterium
BDV12_contig_641	4.62	95.9	iPHoP-RF;97.10	Bacteria	Verrucomicrobiota	Verrucomicrobiae	Chthoniobacterales	UBA10450	Udaeobacter
BDV12_contig_674	23.76	95.9	iPHoP-RF;97.10	Bacteria	Proteobacteria	Alphaproteobacteria	Rhizobiales	Xanthobacteraceae	Bradyrhizobium
BDV12_contig_754	22.85	95.9	iPHoP-RF;97.10 CRISPR;61.30	Bacteria	Actinobacteriota	Actinomycetia	Mycobacteriales	Mycobacteriaceae	Mycobacterium
BDV12_contig_782	4.09	94.5	iPHoP-RF;96.10	Bacteria	Acidobacteriota	Acidobacteriae	Acidobacteriales	Koribacteraceae	Sulfotelmatobacter
BDV12_contig_792	9.8	93.5	iPHoP-RF;95.40	Bacteria	Proteobacteria	Alphaproteobacteria	Rhizobiales	Rhizobiaceae	Rhizobium
BDV12_contig_886	1.98	91	iPHoP-RF;93.40	Bacteria	Bacteroidota	Bacteroidia	Flavobacteriales	Flavobacteriaceae	SMXJ01
BDV12_contig_929	7.7	95.3	iPHoP-RF;96.70	Bacteria	Proteobacteria	Alphaproteobacteria	Rhizobiales	Xanthobacteraceae	Bradyrhizobium
BDV12_contig_105	11.22	92.6	iPHoP-RF;94.70	Bacteria	Actinobacteriota	Actinomycetia	Mycobacteriales	Mycobacteriaceae	Mycobacterium
BDV12_contig_1228	2.51	90.1	CRISPR;92.60	Bacteria	Proteobacteria	Alphaproteobacteria	Rhodobacterales	Rhodobacteraceae	Rubellimicrobium
BDV12_contig_1279	4.51	92.5	blast;94.60	Bacteria	Gemmatimonadota	Gemmatimonadetes	Gemmatimonadales	GWC2-71-9	JABFSM01
BDV12_contig_1288	3.03	98.1	iPHoP-RF;97.10 RaFAH;75.70	Bacteria	Actinobacteriota	Actinomycetia	Mycobacteriales	Mycobacteriaceae	Mycobacterium
BDV12_contig_1304	5.01	92.2	iPHoP-RF;94.40	Bacteria	Actinobacteriota	Actinomycetia	Mycobacteriales	Mycobacteriaceae	Mycobacterium
BDV12_contig_1326	4.8	93.1	iPHoP-RF;95.10	Bacteria	Proteobacteria	Alphaproteobacteria	Rhizobiales	Xanthobacteraceae	Bradyrhizobium
BDV12_contig_1331	6.37	92.6	iPHoP-RF;94.70	Bacteria	Proteobacteria	Alphaproteobacteria	Rhizobiales	Xanthobacteraceae	Bradyrhizobium
BDV12_contig_1357	7.88	91.5	blast;93.80 iPHoP-RF;86.70	Bacteria	Proteobacteria	Alphaproteobacteria	Rhizobiales	Rhizobiaceae	Mesorhizobium
BDV12_contig_141	6.76	93.9	iPHoP-RF;95.70	Bacteria	Proteobacteria	Gammaproteobacteria	Burkholderiales	Burkholderiaceae	Duganella
BDV12_contig_1423	1.51	91	iPHoP-RF;93.40	Bacteria	Proteobacteria	Gammaproteobacteria	Pseudomonadales	Halomonadaceae	Halomonas
BDV12_contig_1435	4.12	93.1	iPHoP-RF;95.10	Bacteria	Actinobacteriota	Actinomycetia	Streptomycetales	Streptomycetaceae	Streptomyces
BDV12_contig_1444	4.41	93.9	iPHoP-RF;95.70	Bacteria	Actinobacteriota	Actinomycetia	Mycobacteriales	Mycobacteriaceae	Mycobacterium
BDV12_contig_1447	3.39	94	CRISPR;95.80	Bacteria	Proteobacteria	Alphaproteobacteria	Rhodobacterales	Rhodobacteraceae	Rubellimicrobium
BDV12_contig_1483	10.72	90.8	RaFAH;93.20	Bacteria	Bacteroidota	Bacteroidia	Bacteroidales	Bacteroidaceae	Bacteroides
BDV12_contig_1543	4.48	91.8	iPHoP-RF;94.10	Bacteria	Proteobacteria	Gammaproteobacteria	Burkholderiales	Burkholderiaceae	Caballeronia
BDV12_contig_1548	3.41	93.1	iPHoP-RF;95.10	Bacteria	Proteobacteria	Gammaproteobacteria	Enterobacterales	Enterobacteriaceae	Xenorhabdus
BDV12_contig_1548	3.41	93.1	iPHoP-RF;95.10	Bacteria	Proteobacteria	Gammaproteobacteria	Enterobacterales	Enterobacteriaceae	Yersinia
BDV12_contig_161	3.12	95.2	RaFAH;96.60	Bacteria	Bacteroidota	Bacteroidia	Bacteroidales	Bacteroidaceae	Prevotella
BDV12_contig_161	3.12	91.8	iPHoP-RF;94.10	Bacteria	Proteobacteria	Gammaproteobacteria	SAR86	SAR86	GCA-2707915
BDV12_contig_1619	8.02	91.4	iPHoP-RF;93.70	Bacteria	Chloroflexota	Dehalococcoidia	SAR202	GCA-002694895	GCA-002694895
BDV12_contig_1658	2.95	93.5	iPHoP-RF;95.40	Bacteria	Actinobacteriota	Actinomycetia	Mycobacteriales	Mycobacteriaceae	Corynebacterium
BDV12_contig_17	28.76	91.4	iPHoP-RF;93.70	Bacteria	Proteobacteria	Gammaproteobacteria	Pseudomonadales	Halomonadaceae	Halomonas
BDV12_contig_17	28.76	91.4	iPHoP-RF;93.70	Bacteria	Proteobacteria	Gammaproteobacteria	Pseudomonadales	Halomonadaceae	Halomonas
BDV12_contig_1853	6.48	95.3	iPHoP-RF;96.70 blast;92.00 CRISPR;68.30	Bacteria	Actinobacteriota	Actinomycetia	Streptomycetales	Streptomycetaceae	Streptomyces
BDV12_contig_1911	5.08	90.7	iPHoP-RF;93.10	Bacteria	Bacteroidota	Bacteroidia	Sphingobacteriales	Sphingobacteriaceae	Pedobacter
BDV12_contig_1913	5.96	90.7	iPHoP-RF;93.10	Bacteria	Proteobacteria	Alphaproteobacteria	Rhizobiales	Xanthobacteraceae	Bradyrhizobium
BDV12_contig_1916	3.82	97	RaFAH;97.90	Bacteria	Actinobacteriota	Actinomycetia	Streptomycetales	Streptomycetaceae	Streptomyces
BDV12_contig_1916	3.82	95.9	iPHoP-RF;97.10	Bacteria	Actinobacteriota	Actinomycetia	Propionibacteriales	Kribbellaceae	Kribbella
BDV12_contig_1948		90.3	iPHoP-RF;92.80	Bacteria	Actinobacteriota	Actinomycetia	Mycobacteriales	Mycobacteriaceae	Mycobacterium
BDV12_contig_1976	6.67	91.6	blast;93.90 iPHoP-RF;56.00	Bacteria	Patescibacteria	Paceibacteria	UBA9983	f	g
BDV12_contig_1996	5.1	95.3	iPHoP-RF;96.70	Bacteria	Proteobacteria	Alphaproteobacteria	Rhizobiales	Xanthobacteraceae	Bradyrhizobium
BDV12_contig_2049	3.93	97.6	RaFAH;98.30	Bacteria	Actinobacteriota	Actinomycetia	Streptomycetales	Streptomycetaceae	Streptomyces
BDV12_contig_2057	14.56	92.6	blast;94.70 iPHoP-RF;74.30	Bacteria	Proteobacteria	Alphaproteobacteria	Rhizobiales	Rhizobiaceae	Mesorhizobium
BDV12_contig_2079	4.33	90.3	iPHoP-RF;92.80	Bacteria	Actinobacteriota	Actinomycetia	Propionibacteriales	Kribbellaceae	Kribbella
BDV12_contig_2083	12.76	95.9	iPHoP-RF;97.10	Bacteria	Actinobacteriota	Actinomycetia	Mycobacteriales	Mycobacteriaceae	Mycobacterium
BDV12_contig_2124	1.91	92.6	iPHoP-RF;94.70	Bacteria	Actinobacteriota	Actinomycetia	Mycobacteriales	Mycobacteriaceae	Mycobacterium
BDV12_contig_2176	3.41	93.5	iPHoP-RF;95.40	Bacteria	Proteobacteria	Alphaproteobacteria	Rhizobiales	Xanthobacteraceae	Bradyrhizobium
BDV12_contig_2176	3.41	91	iPHoP-RF;93.40	Bacteria	Proteobacteria	Alphaproteobacteria	Rhizobiales	Xanthobacteraceae	62-47
BDV12_contig_2187	10.87	92.6	iPHoP-RF;94.70	Bacteria	Actinobacteriota	Actinomycetia	Mycobacteriales	Mycobacteriaceae	Mycobacterium
BDV12_contig_2232	1.69	95.9	iPHoP-RF;97.10	Bacteria	Proteobacteria	Alphaproteobacteria	Rhizobiales	Xanthobacteraceae	Bradyrhizobium
BDV12_contig_2240	3.09	91.6	blast;93.90 iPHoP-RF;76.80 CRISPR;53.40	Bacteria	Actinobacteriota	Actinomycetia	Mycobacteriales	Micromonosporaceae	Micromonospora
BDV12_contig_2415	21.65	97	CRISPR;97.90 iPHoP-RF;97.10 blast;93.90	Bacteria	Actinobacteriota	Actinomycetia	Streptomycetales	Streptomycetaceae	Streptomyces
BDV12_contig_2415	21.65	92.6	iPHoP-RF;94.70	Bacteria	Actinobacteriota	Actinomycetia	Streptomycetales	Streptomycetaceae	Streptomyces
BDV12_contig_2475	18.91	94.9	iPHoP-RF;96.40	Bacteria	Proteobacteria	Alphaproteobacteria	Rhizobiales	Xanthobacteraceae	Bradyrhizobium
BDV12_contig_2567	6.73	94	CRISPR;95.80	Bacteria	Firmicutes	c	o	f	g
BDV12_contig_2567	6.73	91.6	CRISPR;93.90	Bacteria	Proteobacteria	Alphaproteobacteria	Rhodobacterales	Rhodobacteraceae	Meinhardsimonia
BDV12_contig_2571	5.18	94.9	iPHoP-RF;96.40	Bacteria	Actinobacteriota	Actinomycetia	Mycobacteriales	Mycobacteriaceae	Mycobacterium
BDV12_contig_2573	6.56	91.6	blast;93.90 iPHoP-RF;88.90	Bacteria	Patescibacteria	Paceibacteria	UBA9983	f	g
BDV12_contig_2579		91	iPHoP-RF;93.40	Bacteria	Proteobacteria	Gammaproteobacteria	Enterobacterales	Enterobacteriaceae	Pectobacterium
BDV12_contig_2587	10.48	95.3	iPHoP-RF;96.70	Bacteria	Actinobacteriota	Actinomycetia	Mycobacteriales	Mycobacteriaceae	Mycobacterium
BDV12_contig_2593	5.61	90.3	iPHoP-RF;92.80	Bacteria	Proteobacteria	Alphaproteobacteria	Rhizobiales	Xanthobacteraceae	Bradyrhizobium
BDV12_contig_2607	5.31	94.9	iPHoP-RF;96.40	Bacteria	Actinobacteriota	Actinomycetia	Mycobacteriales	Mycobacteriaceae	Mycobacterium
BDV12_contig_264	46.1	92.9	blast;94.90 iPHoP-RF;90.50	Bacteria	Actinobacteriota	Actinomycetia	Mycobacteriales	Mycobacteriaceae	Mycobacterium
BDV12_contig_2646	12.9	95.3	iPHoP-RF;96.70	Bacteria	Proteobacteria	Alphaproteobacteria	Rhizobiales	Xanthobacteraceae	Bradyrhizobium
BDV12_contig_2689	13.97	95.9	iPHoP-RF;97.10	Bacteria	Proteobacteria	Gammaproteobacteria	Methylococcales	Methylomonadaceae	KS41
BDV12_contig_2689	13.97	95.9	iPHoP-RF;97.10	Bacteria	Proteobacteria	Gammaproteobacteria	Methylococcales	Methylomonadaceae	SXIP01
BDV12_contig_2748	3.49	90.3	iPHoP-RF;92.80	Bacteria	Acidobacteriota	Acidobacteriae	Acidobacteriales	Acidobacteriaceae	Edaphobacter
BDV12_contig_2751	6.4	95.9	iPHoP-RF;97.10	Bacteria	Actinobacteriota	Actinomycetia	Mycobacteriales	Mycobacteriaceae	Mycobacterium
BDV12_contig_277	11.46	90.7	iPHoP-RF;93.10	Bacteria	Proteobacteria	Alphaproteobacteria	Rhizobiales	Xanthobacteraceae	Bradyrhizobium
BDV12_contig_2775	1.26	93.5	iPHoP-RF;95.40	Bacteria	Actinobacteriota	Actinomycetia	Mycobacteriales	Mycobacteriaceae	Mycobacterium
BDV12_contig_2889	7.99	92.6	iPHoP-RF;94.70	Bacteria	Actinobacteriota	Actinomycetia	Mycobacteriales	Mycobacteriaceae	Mycobacterium
BDV12_contig_292	1.88	95.3	iPHoP-RF;96.70	Bacteria	Actinobacteriota	Actinomycetia	Mycobacteriales	Mycobacteriaceae	Mycobacterium
BDV12_contig_2944	4.14	96.4	RaFAH;97.50	Bacteria	Actinobacteriota	Actinomycetia	Streptomycetales	Streptomycetaceae	Streptomyces
BDV12_contig_3064	4.04	92.2	iPHoP-RF;94.40	Bacteria	Actinobacteriota	Actinomycetia	Mycobacteriales	Mycobacteriaceae	Mycobacterium
BDV12_contig_3100	6.45	95.3	iPHoP-RF;96.70	Bacteria	Proteobacteria	Alphaproteobacteria	Rhizobiales	Xanthobacteraceae	Bradyrhizobium
BDV12_contig_3100	6.45	94.5	iPHoP-RF;96.10	Bacteria	Proteobacteria	Alphaproteobacteria	Rhizobiales	Xanthobacteraceae	Nitrobacter
BDV12_contig_3100	6.45	93.5	iPHoP-RF;95.40	Bacteria	Proteobacteria	Alphaproteobacteria	Rhizobiales	Xanthobacteraceae
BDV12_contig_3100	6.45	90.7	iPHoP-RF;93.10	Bacteria	Proteobacteria	Alphaproteobacteria	Rhizobiales	Xanthobacteraceae	Afipia
BDV12_contig_3139	2.74	93.9	blast;95.70 iPHoP-RF;59.80	Bacteria	Actinobacteriota	Actinomycetia	Propionibacteriales	Nocardioidaceae	Nocardioides
BDV12_contig_3157	6.6	91	iPHoP-RF;93.40	Bacteria	Patescibacteria	ABY1	SG8-24	GWF2-40-263	YC12-FULL-57-11
BDV12_contig_3200	9.34	91.5	blast;93.80 iPHoP-RF;89.80	Bacteria	Proteobacteria	Alphaproteobacteria	Rhizobiales	Rhizobiaceae	Mesorhizobium
BDV12_contig_3218	11.85	92.7	CRISPR;94.80	Bacteria	Actinobacteriota	Actinomycetia	Actinomycetales	Bifidobacteriaceae	Bifidobacterium
BDV12_contig_3271	5.7	95.9	iPHoP-RF;97.10	Bacteria	Proteobacteria	Alphaproteobacteria	Rhizobiales	Xanthobacteraceae	Bradyrhizobium
BDV12_contig_3275	7.18	95.9	iPHoP-RF;97.10	Bacteria	Actinobacteriota	Actinomycetia	Mycobacteriales	Mycobacteriaceae	Mycobacterium
BDV12_contig_3304	2.69	93.1	iPHoP-RF;95.10	Bacteria	Proteobacteria	Gammaproteobacteria	Burkholderiales	Gallionellaceae	Sideroxydans
BDV12_contig_3343	13.83	93.5	iPHoP-RF;95.40	Bacteria	Actinobacteriota	Actinomycetia	Mycobacteriales	Mycobacteriaceae	Mycobacterium
BDV12_contig_3352	9.1	91.1	blast;93.50 iPHoP-RF;60.60	Bacteria	Actinobacteriota	Actinomycetia	Actinomycetales	Dermatophilaceae
BDV12_contig_3412	4.05	93.9	iPHoP-RF;95.70	Bacteria	Acidobacteriota	Acidobacteriae	Acidobacteriales	Acidobacteriaceae	Terracidiphilus
BDV12_contig_3462	4.26	95.9	iPHoP-RF;97.10	Bacteria	Actinobacteriota	Actinomycetia	Mycobacteriales	Mycobacteriaceae	Mycobacterium
BDV12_contig_357	8.57	99.4	iPHoP-RF;96.10 RaFAH;93.60	Bacteria	Actinobacteriota	Actinomycetia	Mycobacteriales	Mycobacteriaceae	Mycobacterium
BDV12_contig_3616	5.53	98.2	CRISPR;98.70	Bacteria	Actinobacteriota	Coriobacteriia	Coriobacteriales	Coriobacteriaceae	Collinsella
BDV12_contig_3627	10.57	95.3	iPHoP-RF;96.70 CRISPR;96.10	Bacteria	Actinobacteriota	Actinomycetia	Streptomycetales	Streptomycetaceae	Streptomyces
BDV12_contig_3718	6.87	90.3	iPHoP-RF;92.80	Bacteria	Proteobacteria	Alphaproteobacteria	Rhizobiales	f	A
BDV12_contig_3771	3.57	93.2	blast;95.20 iPHoP-RF;74.10	Bacteria	Bacteroidota	Bacteroidia	Sphingobacteriales	Sphingobacteriaceae	Pedobacter
BDV12_contig_400	8.49	92.6	CRISPR;94.70	Bacteria	Proteobacteria	Gammaproteobacteria	Pseudomonadales	Pseudomonadaceae	Pseudomonas
BDV12_contig_431	10.35	93.9	iPHoP-RF;95.70	Archaea	Asgardarchaeota	Lokiarchaeia	Helarchaeales	HEL-GB-A	HEL-GB-A
BDV12_contig_449	13.57	91.8	iPHoP-RF;94.10	Bacteria	Proteobacteria	Alphaproteobacteria	Rhizobiales	Xanthobacteraceae	Bradyrhizobium
BDV12_contig_486	2.07	91	iPHoP-RF;93.40	Bacteria	Actinobacteriota	Actinomycetia	Mycobacteriales	Mycobacteriaceae	Mycobacterium
BDV12_contig_488	4.32	95.3	iPHoP-RF;96.70	Bacteria	Actinobacteriota	Actinomycetia	Mycobacteriales	Mycobacteriaceae	Mycobacterium
BDV12_contig_510	11.37	96.9	RaFAH;97.80	Bacteria	Actinobacteriota	Actinomycetia	Streptomycetales	Streptomycetaceae	Streptomyces
BDV12_contig_511	2.02	93.1	iPHoP-RF;95.10	Bacteria	Firmicutes	c	o	f	g
BDV12_contig_528	8.97	92.2	iPHoP-RF;94.40	Bacteria	Actinobacteriota	Actinomycetia	Mycobacteriales	Mycobacteriaceae	Mycobacterium
BDV12_contig_542	4.97	98.5	CRISPR;98.90	Bacteria	Actinobacteriota	Coriobacteriia	Coriobacteriales	Coriobacteriaceae	Collinsella
BDV12_contig_546	11.86	90.2	RaFAH;92.70	Bacteria	Bacteroidota	Bacteroidia	Bacteroidales	Bacteroidaceae	Bacteroides
BDV12_contig_572	26.52	92.6	iPHoP-RF;94.70 blast;93.40	Bacteria	Actinobacteriota	Actinomycetia	Mycobacteriales	Mycobacteriaceae	Mycobacterium
BDV12_contig_596	7.29	91.8	iPHoP-RF;94.10	Bacteria	Proteobacteria	Alphaproteobacteria	Rhizobiales	Xanthobacteraceae	Bradyrhizobium
BDV12_contig_77	8.82	93.5	iPHoP-RF;95.40	Bacteria	Actinobacteriota	Actinomycetia	Mycobacteriales	Mycobacteriaceae	Mycobacterium
BDV12_contig_775	15.53	93.5	iPHoP-RF;95.40	Bacteria	Dormibacterota	Dormibacteria	Dormibacterales	Dormibacteraceae	Palsa-872
BDV12_contig_775	15.53	93.5	iPHoP-RF;95.40	Bacteria	Dormibacterota	Dormibacteria	Dormibacterales	Dormibacteraceae	UBA10449
BDV12_contig_895	19.98	93.9	iPHoP-RF;95.70 CRISPR;95.40 blast;93.90	Bacteria	Actinobacteriota	Actinomycetia	Streptomycetales	Streptomycetaceae	Streptomyces
BDV12_contig_952	6.58	90.3	iPHoP-RF;92.80	Bacteria	Acidobacteriota	Acidobacteriae	Acidobacteriales	Koribacteraceae	Sulfotelmatobacter
BDV12_contig_979	6.45	90.7	iPHoP-RF;93.10	Bacteria	Proteobacteria	Alphaproteobacteria	Rhizobiales	Xanthobacteraceae
BDV12_contig_979	6.45	90.7	iPHoP-RF;93.10	Bacteria	Proteobacteria	Alphaproteobacteria	Rhizobiales	Xanthobacteraceae	Bradyrhizobium
BDV12_contig_990	6.85	94.9	iPHoP-RF;96.40	Archaea	Micrarchaeota	Micrarchaeia	B9-G16	B9-G16	CABMJK01
BDV12_contig_1096		91.4	iPHoP-RF;93.70	Bacteria	Actinobacteriota	Actinomycetia	Streptomycetales	Streptomycetaceae	Streptomyces
BDV12_contig_1255	5.15	92.6	iPHoP-RF;94.70	Bacteria	Acidobacteriota	Acidobacteriae	Acidobacteriales	Koribacteraceae	Sulfotelmatobacter
BDV12_contig_1330	40.67	90.6	CRISPR;93.00	Bacteria	Proteobacteria	Alphaproteobacteria	Rhodobacterales	Rhodobacteraceae	Rubellimicrobium
BDV12_contig_1358	5.96	94.5	iPHoP-RF;96.10	Bacteria	Actinobacteriota	Actinomycetia	Mycobacteriales	Mycobacteriaceae	Mycobacterium
BDV12_contig_1403	12.92	92.5	blast;94.60 iPHoP-RF;90.50	Bacteria	Proteobacteria	Alphaproteobacteria	Rhizobiales	Rhizobiaceae	Mesorhizobium
BDV12_contig_1618	5.68	92.6	iPHoP-RF;94.70	Archaea	Halobacteriota	Methanomicrobia	Methanomicrobiales	Methanoculleaceae	Methanoculleus
BDV12_contig_1653		93.9	iPHoP-RF;95.70	Bacteria	Actinobacteriota	Actinomycetia	Mycobacteriales	Mycobacteriaceae	Mycobacterium
BDV12_contig_1704	12.33	90.4	RaFAH;92.90	Bacteria	Proteobacteria	Gammaproteobacteria	Pseudomonadales	Moraxellaceae	Acinetobacter
BDV12_contig_1722	3.62	93.5	iPHoP-RF;95.40	Bacteria	Acidobacteriota	Acidobacteriae	Acidobacteriales	Koribacteraceae	Sulfotelmatobacter
BDV12_contig_1868	6.14	90.7	iPHoP-RF;93.10	Bacteria	Proteobacteria	Gammaproteobacteria	Pseudomonadales	Pseudomonadaceae	Pseudomonas
BDV12_contig_198	6.92	91.8	iPHoP-RF;94.10	Bacteria	Actinobacteriota	Actinomycetia	Mycobacteriales	Mycobacteriaceae	Mycobacterium
BDV12_contig_2032	3.12	94.9	iPHoP-RF;96.40	Bacteria	Actinobacteriota	Actinomycetia	Mycobacteriales	Mycobacteriaceae	Mycobacterium
BDV12_contig_2145	7.22	90.7	iPHoP-RF;93.10	Bacteria	Proteobacteria	Alphaproteobacteria	Rhizobiales	Xanthobacteraceae	Bradyrhizobium
BDV12_contig_2299	20.69	92.2	iPHoP-RF;94.40	Bacteria	Actinobacteriota	Actinomycetia	Mycobacteriales	Mycobacteriaceae	Mycobacterium
BDV12_contig_2414	4.6	95.9	iPHoP-RF;97.10	Bacteria	Proteobacteria	Alphaproteobacteria	Rhizobiales	Xanthobacteraceae
BDV12_contig_2414	4.6	95.9	iPHoP-RF;97.10	Bacteria	Proteobacteria	Alphaproteobacteria	Rhizobiales	Xanthobacteraceae	Bradyrhizobium
BDV12_contig_2414	4.6	93.9	iPHoP-RF;95.70	Bacteria	Proteobacteria	Alphaproteobacteria	Rhizobiales	Xanthobacteraceae	Nitrobacter
BDV12_contig_2414	4.6	92.6	iPHoP-RF;94.70	Bacteria	Proteobacteria	Alphaproteobacteria	Rhizobiales	Xanthobacteraceae	Tardiphaga
BDV12_contig_2447	7.14	93.4	blast;95.30 iPHoP-RF;56.80	Bacteria	Actinobacteriota	Actinomycetia	Streptomycetales	Streptomycetaceae	Streptomyces
BDV12_contig_2490	9.43	90.7	iPHoP-RF;93.10	Bacteria	Bacteroidota	Bacteroidia	Sphingobacteriales	Sphingobacteriaceae	Mucilaginibacter
BDV12_contig_2499	6.74	97	CRISPR;97.90	Bacteria	Actinobacteriota	Coriobacteriia	Coriobacteriales	Coriobacteriaceae	Collinsella
BDV12_contig_2558	13.31	99.4	iPHoP-RF;95.40 RaFAH;94.80	Bacteria	Actinobacteriota	Actinomycetia	Mycobacteriales	Mycobacteriaceae	Mycobacterium
BDV12_contig_2699	44.6	95.9	iPHoP-RF;97.10	Bacteria	Actinobacteriota	Actinomycetia	Mycobacteriales	Mycobacteriaceae	Mycobacterium
BDV12_contig_2749	8.24	94.5	iPHoP-RF;96.10	Bacteria	Proteobacteria	Gammaproteobacteria	Burkholderiales	Burkholderiaceae	Paraburkholderia
BDV12_contig_2937	12.59	93.1	iPHoP-RF;95.10	Bacteria	Actinobacteriota	Actinomycetia	Mycobacteriales	Mycobacteriaceae	Mycobacterium
BDV12_contig_3105	1.68	93.5	iPHoP-RF;95.40	Bacteria	Actinobacteriota	Actinomycetia	Mycobacteriales	Mycobacteriaceae	Mycobacterium
BDV12_contig_3115	9.34	92.6	iPHoP-RF;94.70	Bacteria	Actinobacteriota	Actinomycetia	Mycobacteriales	Mycobacteriaceae	Mycobacterium
BDV12_contig_3253	13.72	95.9	iPHoP-RF;97.10	Bacteria	Proteobacteria	Alphaproteobacteria	Rhizobiales	Rhizobiaceae	Rhizobium
BDV12_contig_3519	6.79	92	RaFAH;94.20	Bacteria	Bacteroidota	Bacteroidia	Bacteroidales	Bacteroidaceae	Bacteroides
BDV12_contig_3826	5.34	93.1	iPHoP-RF;95.10	Bacteria	Firmicutes	Bacilli	Lactobacillales	Lactobacillaceae	Amylolactobacillus
BDV12_contig_3826	5.34	92.2	iPHoP-RF;94.40	Bacteria	Patescibacteria	Saccharimonadia	Saccharimonadales	UBA4665
BDV12_contig_3826	5.34	92.2	iPHoP-RF;94.40	Bacteria	Patescibacteria	Saccharimonadia	Saccharimonadales	UBA4665	CAILQE01
BDV12_contig_424	3.94	90.7	iPHoP-RF;93.10	Bacteria	Proteobacteria	Alphaproteobacteria	Rhizobiales	Xanthobacteraceae	Bradyrhizobium
BDV12_contig_443	6.93	90.3	iPHoP-RF;92.80	Bacteria	Proteobacteria	Alphaproteobacteria	Rhizobiales	Rhizobiaceae	Rhizobium
BDV12_contig_595	10.14	94.9	iPHoP-RF;96.40	Bacteria	Actinobacteriota	Actinomycetia	Mycobacteriales	Mycobacteriaceae	Mycobacterium
BDV12_contig_620	7.52	94.9	iPHoP-RF;96.40	Bacteria	Actinobacteriota	Actinomycetia	Mycobacteriales	Mycobacteriaceae	Mycobacterium
BDV12_contig_670	1.42	90.7	iPHoP-RF;93.10	Bacteria	Actinobacteriota	Actinomycetia	Propionibacteriales	Propionibacteriaceae	Arachnia
BDV12_contig_725	17.37	94.9	iPHoP-RF;96.40	Bacteria	Proteobacteria	Alphaproteobacteria	Rhizobiales	Xanthobacteraceae	Bradyrhizobium
BDV12_contig_943	3.6	91	iPHoP-RF;93.40	Bacteria	Proteobacteria	Alphaproteobacteria	Rhizobiales	Xanthobacteraceae	Nitrobacter
BDV12_contig_965	7.03	95.9	iPHoP-RF;97.10	Bacteria	Proteobacteria	Alphaproteobacteria	Rhizobiales	Xanthobacteraceae	Bradyrhizobium
BDV12_contig_965	7.03	94.5	iPHoP-RF;96.10	Bacteria	Proteobacteria	Alphaproteobacteria	Rhizobiales	Xanthobacteraceae	Tardiphaga
BDV12_contig_965	7.03	91.4	iPHoP-RF;93.70	Bacteria	Proteobacteria	Alphaproteobacteria	Rhizobiales	Xanthobacteraceae	Nitrobacter
BDV12_contig_981	2.7	93.9	iPHoP-RF;95.70	Bacteria	Actinobacteriota	Actinomycetia	Mycobacteriales	Mycobacteriaceae	Mycobacterium
BDV13_contig_1026	1.41	94.5	iPHoP-RF;96.10	Bacteria	Bacteroidota	Bacteroidia	Bacteroidales	Bacteroidaceae	Prevotella
BDV13_contig_1069	3.26	93.9	iPHoP-RF;95.70	Bacteria	Proteobacteria	Alphaproteobacteria	Caulobacterales	Caulobacteraceae	Caulobacter
BDV13_contig_1111	6.34	93.9	iPHoP-RF;95.70	Bacteria	Proteobacteria	Alphaproteobacteria	Rhizobiales	Xanthobacteraceae	Bradyrhizobium
BDV13_contig_1234	3.27	91.8	iPHoP-RF;94.10	Bacteria	Proteobacteria	Alphaproteobacteria	Rhizobiales	Xanthobacteraceae	Bradyrhizobium
BDV13_contig_1328	6.11	92.2	iPHoP-RF;94.40	Bacteria	Actinobacteriota	Actinomycetia	Mycobacteriales	Mycobacteriaceae	Mycobacterium
BDV13_contig_1349	4.24	94.5	iPHoP-RF;96.10	Bacteria	Actinobacteriota	Actinomycetia	Mycobacteriales	Mycobacteriaceae	Mycobacterium
BDV13_contig_1350	6.09	94.9	iPHoP-RF;96.40	Bacteria	Acidobacteriota	Acidobacteriae	Acidobacteriales	Koribacteraceae	Sulfotelmatobacter
BDV13_contig_1389	2.56	95.3	iPHoP-RF;96.70	Bacteria	Acidobacteriota	Acidobacteriae	Acidobacteriales	Koribacteraceae	Sulfotelmatobacter
BDV13_contig_1524	3.54	95.3	iPHoP-RF;96.70	Bacteria	Actinobacteriota	Actinomycetia	Mycobacteriales	Mycobacteriaceae	Mycobacterium
BDV13_contig_1633	28.37	93.9	iPHoP-RF;95.70	Bacteria	Proteobacteria	Alphaproteobacteria	Rhizobiales	Xanthobacteraceae	Bradyrhizobium
BDV13_contig_1760	7.41	90.3	iPHoP-RF;92.80	Bacteria	Proteobacteria	Alphaproteobacteria	Rhizobiales	Xanthobacteraceae	Bradyrhizobium
BDV13_contig_1885	4.36	93.9	iPHoP-RF;95.70	Bacteria	Proteobacteria	Alphaproteobacteria	Rhizobiales	Xanthobacteraceae	Bradyrhizobium
BDV13_contig_1937	3.31	91.8	iPHoP-RF;94.10	Bacteria	Proteobacteria	Alphaproteobacteria	Rhizobiales	Xanthobacteraceae	Bradyrhizobium
BDV13_contig_2067	8.55	94.5	iPHoP-RF;96.10	Bacteria	Proteobacteria	Gammaproteobacteria	Methylococcales	Methylomonadaceae	JABFRC01
BDV13_contig_2118	3.46	94.9	iPHoP-RF;96.40	Bacteria	Proteobacteria	Alphaproteobacteria	Rhizobiales	Xanthobacteraceae	Bradyrhizobium
BDV13_contig_2118	3.46	92.6	iPHoP-RF;94.70	Bacteria	Proteobacteria	Alphaproteobacteria	Rhizobiales	Xanthobacteraceae	62-47
BDV13_contig_217	6.53	98.7	RaFAH;94.20 iPHoP-RF;91.40	Bacteria	Actinobacteriota	Actinomycetia	Mycobacteriales	Mycobacteriaceae	Mycobacterium
BDV13_contig_2355	8.83	90.3	iPHoP-RF;92.80	Bacteria	Actinobacteriota	Actinomycetia	Mycobacteriales	Mycobacteriaceae	Mycobacterium
BDV13_contig_2373	7.47	95.3	iPHoP-RF;96.70	Bacteria	Actinobacteriota	Actinomycetia	Mycobacteriales	Mycobacteriaceae	Mycobacterium
BDV13_contig_2404		95.3	iPHoP-RF;96.70	Bacteria	Actinobacteriota	Actinomycetia	Mycobacteriales	Mycobacteriaceae	Mycobacterium
BDV13_contig_2420	7.88	95.3	iPHoP-RF;96.70	Bacteria	Proteobacteria	Alphaproteobacteria	Rhizobiales	Xanthobacteraceae	Bradyrhizobium
BDV13_contig_2510	1.62	93.5	iPHoP-RF;95.40	Bacteria	Proteobacteria	Alphaproteobacteria	Rhizobiales	Xanthobacteraceae	Bradyrhizobium
BDV13_contig_2538	10.09	90.7	iPHoP-RF;93.10	Bacteria	Proteobacteria	Alphaproteobacteria	Rhizobiales	Xanthobacteraceae	Bradyrhizobium
BDV13_contig_2606	5.6	90.8	blast;93.20 iPHoP-RF;68.90	Bacteria	Bacteroidota	Bacteroidia	Cytophagales	Cytophagaceae
BDV13_contig_2677	1.91	93.5	iPHoP-RF;95.40	Bacteria	Cyanobacteria	Cyanobacteriia	Cyanobacteriales	Nostocaceae	Nostoc
BDV13_contig_273	5	94.5	iPHoP-RF;96.10	Bacteria	Actinobacteriota	Actinomycetia	Streptosporangiales	Streptosporangiaceae	Spirillospora
BDV13_contig_2803	3.21	94.9	iPHoP-RF;96.40	Bacteria	Proteobacteria	Gammaproteobacteria	Pseudomonadales	Pseudomonadaceae	Pseudomonas
BDV13_contig_29	8.12	95.3	iPHoP-RF;96.70	Bacteria	Actinobacteriota	Actinomycetia	Mycobacteriales	Mycobacteriaceae	Mycobacterium
BDV13_contig_2919	7.08	93.9	iPHoP-RF;95.70	Bacteria	Verrucomicrobiota	Verrucomicrobiae	Pedosphaerales	UBA11358	UBA11358
BDV13_contig_2919	7.08	90.7	iPHoP-RF;93.10	Bacteria	Verrucomicrobiota	Verrucomicrobiae	Pedosphaerales	SXTU01	SXTU01
BDV13_contig_297	8.04	94.5	iPHoP-RF;96.10	Bacteria	Acidobacteriota	Acidobacteriae	Acidobacteriales	Koribacteraceae	Sulfotelmatobacter
BDV13_contig_3032	4.86	90.7	iPHoP-RF;93.10	Bacteria	Bacteroidota	Bacteroidia	Bacteroidales	P3	UBA1711
BDV13_contig_3092	15.42	91.2	blast;93.60 iPHoP-RF;90.10 CRISPR;73.60	Bacteria	Actinobacteriota	Actinomycetia	Streptomycetales	Streptomycetaceae	Streptomyces
BDV13_contig_3125	9.21	95.3	iPHoP-RF;96.70	Bacteria	Acidobacteriota	Acidobacteriae	Acidobacteriales	Koribacteraceae	Sulfotelmatobacter
BDV13_contig_3315	5.09	91.4	iPHoP-RF;93.70	Bacteria	Proteobacteria	Alphaproteobacteria	Caulobacterales	Caulobacteraceae	Caulobacter
BDV13_contig_3393	10.54	94.5	iPHoP-RF;96.10	Bacteria	Actinobacteriota	Actinomycetia	Mycobacteriales	Mycobacteriaceae	Mycobacterium
BDV13_contig_3432	2.49	94.5	iPHoP-RF;96.10	Bacteria	Actinobacteriota	Actinomycetia	Mycobacteriales	Mycobacteriaceae	Mycobacterium
BDV13_contig_3538	6.14	95.9	iPHoP-RF;97.10	Bacteria	Proteobacteria	Gammaproteobacteria	Enterobacterales	Vibrionaceae	Vibrio
BDV13_contig_3590	27.8	91.6	blast;93.90	Bacteria	Proteobacteria	Alphaproteobacteria	Caulobacterales	Parvularculaceae	CV81
BDV13_contig_3632	4.7	97.6	CRISPR;98.30	Bacteria	Actinobacteriota	Coriobacteriia	Coriobacteriales	Coriobacteriaceae	Collinsella
BDV13_contig_3642	6.08	91.4	iPHoP-RF;93.70	Bacteria	Verrucomicrobiota	Verrucomicrobiae	Pedosphaerales	UBA11358	UBA11358
BDV13_contig_3643	5.48	93.9	iPHoP-RF;95.70	Bacteria	Actinobacteriota	Actinomycetia	Mycobacteriales	Mycobacteriaceae	Mycobacterium
BDV13_contig_3816	5.29	90.3	iPHoP-RF;92.80	Bacteria	Actinobacteriota	Actinomycetia	Mycobacteriales	Mycobacteriaceae	Mycobacterium
BDV13_contig_3863	6.62	93.9	iPHoP-RF;95.70	Bacteria	Acidobacteriota	Acidobacteriae	Acidobacteriales	Koribacteraceae	Sulfotelmatobacter
BDV13_contig_3882	4	95.3	iPHoP-RF;96.70	Bacteria	Bacteroidota	Bacteroidia	Sphingobacteriales	Sphingobacteriaceae	Mucilaginibacter
BDV13_contig_3888	5.24	93.5	iPHoP-RF;95.40	Bacteria	Proteobacteria	Gammaproteobacteria	Steroidobacterales	Steroidobacteraceae	Bog-1198
BDV13_contig_434	4.13	94.9	iPHoP-RF;96.40	Bacteria	Acidobacteriota	Acidobacteriae	Acidobacteriales	Acidobacteriaceae
BDV13_contig_434	4.13	94.5	iPHoP-RF;96.10	Bacteria	Acidobacteriota	Acidobacteriae	Acidobacteriales	Acidobacteriaceae	Edaphobacter
BDV13_contig_434	4.13	93.1	iPHoP-RF;95.10	Bacteria	Acidobacteriota	Acidobacteriae	Acidobacteriales	Acidobacteriaceae	Granulicella
BDV13_contig_49	3.7	95.3	iPHoP-RF;96.70	Bacteria	Actinobacteriota	Actinomycetia	Mycobacteriales	Mycobacteriaceae	Mycobacterium
BDV13_contig_494	7.79	93.5	iPHoP-RF;95.40	Bacteria	Actinobacteriota	Actinomycetia	Mycobacteriales	Mycobacteriaceae	Mycobacterium
BDV13_contig_697	2.5	95.3	iPHoP-RF;96.70	Bacteria	Actinobacteriota	Actinomycetia	Mycobacteriales	Mycobacteriaceae	Mycobacterium
BDV13_contig_818	10.33	94.5	iPHoP-RF;96.10	Bacteria	Actinobacteriota	Actinomycetia	Mycobacteriales	Mycobacteriaceae	Mycobacterium
BDV13_contig_1014	17.08	92.6	iPHoP-RF;94.70	Bacteria	Chloroflexota	Ellin6529	QHBO01	QHBO01	CF-82
BDV13_contig_1023	3.21	91.4	iPHoP-RF;93.70	Bacteria	Actinobacteriota	Actinomycetia	Mycobacteriales	Mycobacteriaceae	Mycobacterium
BDV13_contig_1067	4.81	91.4	iPHoP-RF;93.70	Bacteria	Proteobacteria	Alphaproteobacteria	Rhizobiales	Xanthobacteraceae	Bradyrhizobium
BDV13_contig_1072	4.76	94.9	iPHoP-RF;96.40	Bacteria	Proteobacteria	Alphaproteobacteria	Rhizobiales	Xanthobacteraceae	Bradyrhizobium
BDV13_contig_1125	4.07	93.5	iPHoP-RF;95.40	Bacteria	Proteobacteria	Gammaproteobacteria	Pseudomonadales	Oleiphilaceae	Marinobacter
BDV13_contig_1125	4.07	92.2	iPHoP-RF;94.40	Bacteria	Proteobacteria	Gammaproteobacteria	Pseudomonadales	Oleiphilaceae	Marinobacter
BDV13_contig_1131	3.51	95.9	iPHoP-RF;97.10	Bacteria	Bacteroidota	Bacteroidia	Flavobacteriales	Flavobacteriaceae	Tamlana
BDV13_contig_1131	3.51	94.5	iPHoP-RF;96.10	Bacteria	Bacteroidota	Bacteroidia	Flavobacteriales	Flavobacteriaceae	Algibacter
BDV13_contig_1131	3.51	94.5	iPHoP-RF;96.10	Bacteria	Bacteroidota	Bacteroidia	Flavobacteriales	Flavobacteriaceae	Formosa
BDV13_contig_1131	3.51	93.9	iPHoP-RF;95.70	Bacteria	Bacteroidota	Bacteroidia	Flavobacteriales	Flavobacteriaceae	Flaviramulus
BDV13_contig_1131	3.51	93.1	iPHoP-RF;95.10	Bacteria	Bacteroidota	Bacteroidia	Flavobacteriales	Flavobacteriaceae	Algibacter
BDV13_contig_1131	3.51	93.1	iPHoP-RF;95.10	Bacteria	Bacteroidota	Bacteroidia	Flavobacteriales	Flavobacteriaceae	Yeosuana
BDV13_contig_1131	3.51	92.6	iPHoP-RF;94.70	Bacteria	Bacteroidota	Bacteroidia	Flavobacteriales	Flavobacteriaceae	Siansivirga
BDV13_contig_1131	3.51	92.2	iPHoP-RF;94.40	Bacteria	Bacteroidota	Bacteroidia	Flavobacteriales	Flavobacteriaceae	Flaviramulus
BDV13_contig_1131	3.51	91	iPHoP-RF;93.40	Bacteria	Bacteroidota	Bacteroidia	Flavobacteriales	Flavobacteriaceae	Mariniflexile
BDV13_contig_1132		91	iPHoP-RF;93.40	Bacteria	Actinobacteriota	Actinomycetia	Mycobacteriales	Mycobacteriaceae	Mycobacterium
BDV13_contig_1166	1.61	94.9	iPHoP-RF;96.40 blast;93.50	Bacteria	Acidobacteriota	Acidobacteriae	Acidobacteriales	Koribacteraceae	Sulfotelmatobacter
BDV13_contig_128	7.92	94.9	iPHoP-RF;96.40	Bacteria	Actinobacteriota	Actinomycetia	Mycobacteriales	Mycobacteriaceae	Mycobacterium
BDV13_contig_1292	4.88	94.9	iPHoP-RF;96.40	Bacteria	Proteobacteria	Alphaproteobacteria	Rhizobiales	Xanthobacteraceae	Bradyrhizobium
BDV13_contig_1292	4.88	93.5	iPHoP-RF;95.40	Bacteria	Proteobacteria	Alphaproteobacteria	Rhizobiales	Xanthobacteraceae	Afipia
BDV13_contig_1292	4.88	92.6	iPHoP-RF;94.70	Bacteria	Proteobacteria	Alphaproteobacteria	Rhizobiales	Xanthobacteraceae
BDV13_contig_1292	4.88	92.6	iPHoP-RF;94.70	Bacteria	Proteobacteria	Alphaproteobacteria	Rhizobiales	Xanthobacteraceae	Nitrobacter
BDV13_contig_1398	1.99	95.3	iPHoP-RF;96.70	Bacteria	Cyanobacteria	Cyanobacteriia	PCC-6307	Cyanobiaceae	Prochlorococcus
BDV13_contig_1398	1.99	95.3	iPHoP-RF;96.70	Bacteria	Cyanobacteria	Cyanobacteriia	PCC-6307	Cyanobiaceae	Prochlorococcus
BDV13_contig_1398	1.99	93.9	iPHoP-RF;95.70	Bacteria	Cyanobacteria	Cyanobacteriia	PCC-6307	Cyanobiaceae	AG-363-N16
BDV13_contig_1398	1.99	90.7	iPHoP-RF;93.10	Bacteria	Cyanobacteria	Cyanobacteriia	PCC-6307	Cyanobiaceae	Prochlorococcus
BDV13_contig_140	3.38	92.6	iPHoP-RF;94.70	Bacteria	Proteobacteria	Gammaproteobacteria	Pseudomonadales	Cellvibrionaceae	Microbulbifer
BDV13_contig_1489	2.11	91.4	iPHoP-RF;93.70	Bacteria	Actinobacteriota	Actinomycetia	Actinomycetales	Micrococcaceae	Arthrobacter
BDV13_contig_149	6.42	95.9	iPHoP-RF;97.10	Bacteria	Actinobacteriota	Actinomycetia	Mycobacteriales	Mycobacteriaceae	Mycobacterium
BDV13_contig_1529	3.35	90.3	iPHoP-RF;92.80	Bacteria	Actinobacteriota	Actinomycetia	Mycobacteriales	Mycobacteriaceae	Mycobacterium
BDV13_contig_1578	2.88	95.3	iPHoP-RF;96.70	Bacteria	Actinobacteriota	Actinomycetia	Mycobacteriales	Mycobacteriaceae	Mycobacterium
BDV13_contig_158	4.07	91.4	iPHoP-RF;93.70	Bacteria	Proteobacteria	Alphaproteobacteria	Rhizobiales	Xanthobacteraceae	Nitrobacter
BDV13_contig_1612	4.39	92.2	iPHoP-RF;94.40	Bacteria	Proteobacteria	Alphaproteobacteria	Rhizobiales	Xanthobacteraceae	Bradyrhizobium
BDV13_contig_1711	3.74	95.3	iPHoP-RF;96.70	Bacteria	Actinobacteriota	Actinomycetia	Mycobacteriales	Mycobacteriaceae	Mycobacterium
BDV13_contig_1757	2.61	91.8	iPHoP-RF;94.10	Bacteria	Proteobacteria	Alphaproteobacteria	Caulobacterales	Caulobacteraceae	Caulobacter
BDV13_contig_1757	2.61	91.2	blast;93.60	Bacteria	Proteobacteria	Gammaproteobacteria	Burkholderiales	Burkholderiaceae	Rubrivivax
BDV13_contig_182	4.24	93.9	iPHoP-RF;95.70	Bacteria	Proteobacteria	Alphaproteobacteria	Rhizobiales	Xanthobacteraceae	Bradyrhizobium
BDV13_contig_1902	7.75	93.5	iPHoP-RF;95.40	Bacteria	Acidobacteriota	Acidobacteriae	Acidobacteriales	Koribacteraceae	Sulfotelmatobacter
BDV13_contig_1918	26.8	90.9	blast;93.30 iPHoP-RF;85.40	Bacteria	Proteobacteria	Gammaproteobacteria	Burkholderiales	Burkholderiaceae	Massilia
BDV13_contig_2073	3.08	91	iPHoP-RF;93.40	Bacteria	Proteobacteria	Gammaproteobacteria	Nitrosococcales	Methylophagaceae	Methylophaga
BDV13_contig_2097	2.45	94.5	iPHoP-RF;96.10	Bacteria	Actinobacteriota	Actinomycetia	Mycobacteriales	Mycobacteriaceae	Mycobacterium
BDV13_contig_2122	5.86	90.7	iPHoP-RF;93.10	Bacteria	Bacteroidota	Bacteroidia	Chitinophagales	Chitinophagaceae	Flavipsychrobacter
BDV13_contig_2133	8.83	95.9	iPHoP-RF;97.10	Bacteria	Proteobacteria	Alphaproteobacteria	Rhizobiales	Xanthobacteraceae	Bradyrhizobium
BDV13_contig_223	20.26	92.2	iPHoP-RF;94.40	Bacteria	Proteobacteria	Alphaproteobacteria	Rhizobiales	Xanthobacteraceae	Bradyrhizobium
BDV13_contig_2260	9.64	95.9	iPHoP-RF;97.10	Bacteria	Proteobacteria	Alphaproteobacteria	Rhizobiales	Xanthobacteraceae	Bradyrhizobium
BDV13_contig_2293	2.11	93.9	iPHoP-RF;95.70	Bacteria	Actinobacteriota	Actinomycetia	Mycobacteriales	Mycobacteriaceae	Corynebacterium
BDV13_contig_2351		98.7	CRISPR;99.00 iPHoP-RF;64.80	Bacteria	Proteobacteria	Gammaproteobacteria	Xanthomonadales	Xanthomonadaceae	Stenotrophomonas
BDV13_contig_2367	14.95	90.3	iPHoP-RF;92.80	Bacteria	Proteobacteria	Gammaproteobacteria	Xanthomonadales	Rhodanobacteraceae	Dyella
BDV13_contig_2403	7.95	95.9	iPHoP-RF;97.10	Bacteria	Proteobacteria	Alphaproteobacteria	Rhizobiales	Xanthobacteraceae	Bradyrhizobium
BDV13_contig_2403	7.95	92.6	iPHoP-RF;94.70	Bacteria	Proteobacteria	Alphaproteobacteria	Rhizobiales	Xanthobacteraceae	Rhodopseudomonas
BDV13_contig_2422	3.1	95.3	iPHoP-RF;96.70	Bacteria	Bacteroidota	Bacteroidia	Sphingobacteriales	Sphingobacteriaceae	Mucilaginibacter
BDV13_contig_2541	2.72	95.9	iPHoP-RF;97.10	Bacteria	Actinobacteriota	Actinomycetia	Mycobacteriales	Mycobacteriaceae	Mycobacterium
BDV13_contig_2596	12.35	92.6	iPHoP-RF;94.70	Bacteria	Actinobacteriota	Actinomycetia	Mycobacteriales	Mycobacteriaceae	Mycobacterium
BDV13_contig_2618	1.42	92.6	iPHoP-RF;94.70	Bacteria	Dormibacterota	Dormibacteria	CF-121	CF-121	CF-13
BDV13_contig_263	6.51	92.6	iPHoP-RF;94.70	Bacteria	Actinobacteriota	Acidimicrobiia	Acidimicrobiales	RAAP-2	Bog-756
BDV13_contig_2637	7.27	95.3	iPHoP-RF;96.70	Bacteria	Actinobacteriota	Actinomycetia	Mycobacteriales	Mycobacteriaceae	Mycobacterium
BDV13_contig_2713	5.67	93.5	iPHoP-RF;95.40	Bacteria	Firmicutes	Bacilli	Lactobacillales	Lactobacillaceae	Lactobacillus
BDV13_contig_2750		94.5	CRISPR;96.10	Bacteria	Firmicutes	c	o	f	g
BDV13_contig_2780	5.39	99.7	RaFAH;94.00 blast;93.90 iPHoP-RF;82.80	Bacteria	Actinobacteriota	Actinomycetia	Streptomycetales	Streptomycetaceae	Streptomyces
BDV13_contig_2785	3.55	95.9	iPHoP-RF;97.10	Bacteria	Proteobacteria	Alphaproteobacteria	Rhizobiales	Xanthobacteraceae	Bradyrhizobium
BDV13_contig_2785	3.55	93.1	iPHoP-RF;95.10	Bacteria	Proteobacteria	Alphaproteobacteria	Rhizobiales	Xanthobacteraceae	Afipia
BDV13_contig_2785	3.55	93.1	iPHoP-RF;95.10	Bacteria	Proteobacteria	Alphaproteobacteria	Rhizobiales	Xanthobacteraceae	Nitrobacter
BDV13_contig_284	11.9	91.8	iPHoP-RF;94.10	Bacteria	Proteobacteria	Alphaproteobacteria	Rhizobiales	Xanthobacteraceae	Bradyrhizobium
BDV13_contig_2921	4.3	90.9	blast;93.30 iPHoP-RF;72.80	Bacteria	Proteobacteria	Alphaproteobacteria	Paracaedibacterales	g
BDV13_contig_294		95.9	iPHoP-RF;97.10	Bacteria	Actinobacteriota	Actinomycetia	Mycobacteriales	Mycobacteriaceae	Mycobacterium
BDV13_contig_2998	5.6	91.8	iPHoP-RF;94.10	Bacteria	Proteobacteria	Gammaproteobacteria	Pseudomonadales	Pseudomonadaceae	Pseudomonas
BDV13_contig_3076	1.45	90.3	iPHoP-RF;92.80	Bacteria	Actinobacteriota	Actinomycetia	Mycobacteriales	Mycobacteriaceae	Mycobacterium
BDV13_contig_3119	2.45	92.2	iPHoP-RF;94.40	Bacteria	Actinobacteriota	Acidimicrobiia	Acidimicrobiales	RAAP-2	Bog-756
BDV13_contig_3132	8.18	90.7	iPHoP-RF;93.10	Bacteria	Chloroflexota	Anaerolineae	Anaerolineales	Anaerolineaceae	UBA6107
BDV13_contig_3132	8.18	90.7	iPHoP-RF;93.10	Bacteria	Chloroflexota	Anaerolineae	Anaerolineales	Anaerolineaceae	UBA6170
BDV13_contig_32	6.12	95.9	iPHoP-RF;97.10	Bacteria	Proteobacteria	Alphaproteobacteria	Rhizobiales	Xanthobacteraceae	Bradyrhizobium
BDV13_contig_3241	5.67	95.9	iPHoP-RF;97.10	Bacteria	Actinobacteriota	Actinomycetia	Mycobacteriales	Mycobacteriaceae	Mycobacterium
BDV13_contig_3286	16.1	90.7	iPHoP-RF;93.10	Bacteria	Actinobacteriota	Actinomycetia	Mycobacteriales	Mycobacteriaceae	Mycobacterium
BDV13_contig_3362	4.11	95.9	iPHoP-RF;97.10	Bacteria	Bacteroidota	Bacteroidia	Sphingobacteriales	Sphingobacteriaceae	Mucilaginibacter
BDV13_contig_3367	3.75	95.3	iPHoP-RF;96.70	Bacteria	Acidobacteriota	Acidobacteriae	Acidobacteriales	Acidobacteriaceae	Terracidiphilus
BDV13_contig_3647	3.94	94.9	iPHoP-RF;96.40	Bacteria	Cyanobacteria	Cyanobacteriia	PCC-6307	Cyanobiaceae	Prochlorococcus
BDV13_contig_3647	3.94	93.5	iPHoP-RF;95.40	Bacteria	Proteobacteria	Gammaproteobacteria	SAR86	D2472	D2472
BDV13_contig_3647	3.94	92.2	iPHoP-RF;94.40	Bacteria	Proteobacteria	Gammaproteobacteria	SAR86	D2472	SCGC-AAA076-P13
BDV13_contig_3647	3.94	91	iPHoP-RF;93.40	Bacteria	Proteobacteria	Gammaproteobacteria	SAR86	D2472	CACNXK01
BDV13_contig_365	3.63	93.6	blast;95.50 iPHoP-RF;63.30	Bacteria	Myxococcota	Polyangia	Haliangiales	Haliangiaceae	JABFXX01
BDV13_contig_3653	7.09	90.9	blast;93.30	Bacteria	Proteobacteria	Gammaproteobacteria	Burkholderiales	SG8-39	SCGC-AG-212-J23
BDV13_contig_3685	9.29	93.1	blast;95.10 iPHoP-RF;52.20	Bacteria	Proteobacteria	Alphaproteobacteria	Reyranellales	Reyranellaceae	Reyranella
BDV13_contig_3686	6.95	93.9	iPHoP-RF;95.70	Bacteria	Proteobacteria	Gammaproteobacteria	Burkholderiales	Burkholderiaceae	Paraburkholderia
BDV13_contig_3686	6.95	91	iPHoP-RF;93.40	Bacteria	Proteobacteria	Gammaproteobacteria	Burkholderiales	Burkholderiaceae	Caballeronia
BDV13_contig_3711	14.52	94.9	iPHoP-RF;96.40	Bacteria	Proteobacteria	Alphaproteobacteria	Rhizobiales	Xanthobacteraceae	Bradyrhizobium
BDV13_contig_379	1.61	91.6	blast;93.90 iPHoP-RF;73.90	Bacteria	Proteobacteria	Alphaproteobacteria	Micropepsales	Micropepsaceae	Rhizomicrobium
BDV13_contig_3809	4.26	95.9	iPHoP-RF;97.10	Bacteria	Acidobacteriota	Acidobacteriae	Acidobacteriales	Koribacteraceae	Sulfotelmatobacter
BDV13_contig_381	10.66	92.6	iPHoP-RF;94.70	Bacteria	Proteobacteria	Alphaproteobacteria	Acetobacterales	Acetobacteraceae	CAIXEA01
BDV13_contig_381	10.66	92.2	iPHoP-RF;94.40	Bacteria	Proteobacteria	Alphaproteobacteria	Acetobacterales	Acetobacteraceae	BOG-934
BDV13_contig_381	10.66	91.8	iPHoP-RF;94.10	Bacteria	Proteobacteria	Alphaproteobacteria	Rhizobiales	Xanthobacteraceae	Bradyrhizobium
BDV13_contig_381	10.66	90.7	iPHoP-RF;93.10	Bacteria	Proteobacteria	Alphaproteobacteria	Acetobacterales	Acetobacteraceae	Rhodopila
BDV13_contig_382	5.9	91.6	blast;93.90 iPHoP-RF;76.60	Bacteria	Proteobacteria	Alphaproteobacteria	Rhizobiales	Xanthobacteraceae
BDV13_contig_3821	6.46	92.9	iPHoP-RF;92.80 RaFAH;64.50	Bacteria	Actinobacteriota	Actinomycetia	Mycobacteriales	Mycobacteriaceae	Mycobacterium
BDV13_contig_383	5.92	95.9	iPHoP-RF;97.10	Bacteria	Bacteroidota	Bacteroidia	Sphingobacteriales	Sphingobacteriaceae	Mucilaginibacter
BDV13_contig_3835	4.57	91	iPHoP-RF;93.40	Bacteria	Bacteroidota	Bacteroidia	Sphingobacteriales	Sphingobacteriaceae	Pedobacter
BDV13_contig_3874	5.63	91	iPHoP-RF;93.40	Bacteria	Bacteroidota	Bacteroidia	Flavobacteriales	Flavobacteriaceae	Flavobacterium
BDV13_contig_404	7.77	91.8	iPHoP-RF;94.10	Bacteria	Actinobacteriota	Actinomycetia	Mycobacteriales	Mycobacteriaceae	Mycobacterium
BDV13_contig_410	3.71	93.5	iPHoP-RF;95.40	Bacteria	Bacteroidota	Bacteroidia	Sphingobacteriales	Sphingobacteriaceae	Mucilaginibacter
BDV13_contig_424	4.22	95.3	iPHoP-RF;96.70	Bacteria	Actinobacteriota	Actinomycetia	Mycobacteriales	Mycobacteriaceae	Mycobacterium
BDV13_contig_446	8.72	90.7	iPHoP-RF;93.10	Bacteria	Proteobacteria	Alphaproteobacteria	Rhizobiales	Xanthobacteraceae	Bradyrhizobium
BDV13_contig_448	9.55	95.3	iPHoP-RF;96.70	Bacteria	Proteobacteria	Alphaproteobacteria	Rhizobiales	Xanthobacteraceae
BDV13_contig_448	9.55	93.5	iPHoP-RF;95.40	Bacteria	Proteobacteria	Alphaproteobacteria	Rhizobiales	Xanthobacteraceae	Bradyrhizobium
BDV13_contig_477	2.4	91.4	iPHoP-RF;93.70	Bacteria	Proteobacteria	Alphaproteobacteria	Rhizobiales	Rhizobiaceae	Rhizobium
BDV13_contig_498	5.79	95.9	iPHoP-RF;97.10	Bacteria	Actinobacteriota	Actinomycetia	Mycobacteriales	Mycobacteriaceae	Mycobacterium
BDV13_contig_510	5.59	94.5	iPHoP-RF;96.10	Bacteria	Actinobacteriota	Actinomycetia	Mycobacteriales	Mycobacteriaceae	Mycobacterium
BDV13_contig_58	5.64	95.9	iPHoP-RF;97.10	Bacteria	Bacteroidota	Bacteroidia	Sphingobacteriales	Sphingobacteriaceae	Mucilaginibacter
BDV13_contig_583	4.34	91	iPHoP-RF;93.40	Bacteria	Actinobacteriota	Actinomycetia	Mycobacteriales	Mycobacteriaceae	Mycobacterium
BDV13_contig_60	4.35	95.9	iPHoP-RF;97.10	Bacteria	Actinobacteriota	Actinomycetia	Mycobacteriales	Mycobacteriaceae	Mycobacterium
BDV13_contig_61	3.85	90.4	blast;92.90 iPHoP-RF;78.00	Bacteria	Proteobacteria	Gammaproteobacteria	Legionellales	Legionellaceae	Tatlockia
BDV13_contig_64	7.64	92.2	iPHoP-RF;94.40	Bacteria	Proteobacteria	Alphaproteobacteria	Rhizobiales	Xanthobacteraceae	Bradyrhizobium
BDV13_contig_64	7.64	90.3	iPHoP-RF;92.80	Bacteria	Proteobacteria	Alphaproteobacteria	Rhizobiales	Xanthobacteraceae	Nitrobacter
BDV13_contig_690	4.86	95.9	iPHoP-RF;97.10	Bacteria	Proteobacteria	Alphaproteobacteria	Rhizobiales	Xanthobacteraceae
BDV13_contig_690	4.86	95.9	iPHoP-RF;97.10	Bacteria	Proteobacteria	Alphaproteobacteria	Rhizobiales	Xanthobacteraceae	Afipia
BDV13_contig_690	4.86	95.9	iPHoP-RF;97.10	Bacteria	Proteobacteria	Alphaproteobacteria	Rhizobiales	Xanthobacteraceae	Bradyrhizobium
BDV13_contig_690	4.86	95.9	iPHoP-RF;97.10	Bacteria	Proteobacteria	Alphaproteobacteria	Rhizobiales	Xanthobacteraceae	Nitrobacter
BDV13_contig_690	4.86	95.9	iPHoP-RF;97.10	Bacteria	Proteobacteria	Alphaproteobacteria	Rhizobiales	Xanthobacteraceae	Tardiphaga
BDV13_contig_690	4.86	94.9	iPHoP-RF;96.40	Bacteria	Proteobacteria	Alphaproteobacteria	Rhizobiales	Xanthobacteraceae	62-47
BDV13_contig_727	2.49	91.4	iPHoP-RF;93.70	Bacteria	Actinobacteriota	Actinomycetia	Mycobacteriales	Mycobacteriaceae	Mycobacterium
BDV13_contig_835	11.34	92.2	iPHoP-RF;94.40	Bacteria	Proteobacteria	Alphaproteobacteria	Rhizobiales	Xanthobacteraceae	Bradyrhizobium
BDV13_contig_844	5.8	90.2	blast;92.70 iPHoP-RF;64.50	Bacteria	Gemmatimonadota	Gemmatimonadetes	Gemmatimonadales	Gemmatimonadaceae
BDV13_contig_848	25.31	91.8	iPHoP-RF;94.10	Bacteria	Proteobacteria	Alphaproteobacteria	Rhizobiales	Rhizobiaceae	Agrobacterium
BDV13_contig_848	25.31	91.8	iPHoP-RF;94.10	Bacteria	Proteobacteria	Alphaproteobacteria	Rhizobiales	Rhizobiaceae	Rhizobium
BDV13_contig_883	19.47	97.9	iPHoP-RF;94.40 RaFAH;86.40	Bacteria	Actinobacteriota	Actinomycetia	Mycobacteriales	Mycobacteriaceae	Mycobacterium
BDV13_contig_900	3.81	90.3	iPHoP-RF;92.80	Bacteria	Acidobacteriota	Acidobacteriae	UBA7541	UBA7541	UBA7541
BDV13_contig_944	6.9	93.5	iPHoP-RF;95.40	Bacteria	Proteobacteria	Alphaproteobacteria	Rhizobiales	Xanthobacteraceae	Bradyrhizobium
BDV13_contig_944	6.9	93.1	iPHoP-RF;95.10	Bacteria	Proteobacteria	Alphaproteobacteria	Rhizobiales	Xanthobacteraceae	Nitrobacter
BDV13_contig_944	6.9	92.2	iPHoP-RF;94.40	Bacteria	Proteobacteria	Alphaproteobacteria	Rhizobiales	Xanthobacteraceae
BDV13_contig_956	6.77	95.3	iPHoP-RF;95.10 blast;93.30 RaFAH;66.20	Bacteria	Proteobacteria	Gammaproteobacteria	Pseudomonadales	Pseudomonadaceae	Pseudomonas
BDV13_contig_1048	20.72	90	blast;92.50 iPHoP-RF;90.10	Bacteria	Proteobacteria	Alphaproteobacteria	Rhizobiales	Xanthobacteraceae	Bradyrhizobium
BDV13_contig_105	8.72	90.7	iPHoP-RF;93.10	Bacteria	Actinobacteriota	Actinomycetia	Mycobacteriales	Mycobacteriaceae	Mycobacterium
BDV13_contig_1054	6.55	91	iPHoP-RF;93.40	Bacteria	Acidobacteriota	Acidobacteriae	Acidobacteriales	Acidobacteriaceae	Terracidiphilus
BDV13_contig_1121	1.66	91	iPHoP-RF;93.40	Bacteria	Proteobacteria	Gammaproteobacteria	Burkholderiales	Burkholderiaceae	Paraburkholderia
BDV13_contig_1123	3.62	95.9	iPHoP-RF;97.10	Bacteria	Actinobacteriota	Actinomycetia	Mycobacteriales	Mycobacteriaceae	Mycobacterium
BDV13_contig_1142	6.94	93.5	iPHoP-RF;95.40	Bacteria	Proteobacteria	Alphaproteobacteria	Rhizobiales	Xanthobacteraceae	Bradyrhizobium
BDV13_contig_1200	4.12	93.9	iPHoP-RF;95.70	Bacteria	Proteobacteria	Alphaproteobacteria	Rhizobiales	Xanthobacteraceae	Bradyrhizobium
BDV13_contig_1353	4.5	93.5	iPHoP-RF;95.40	Bacteria	Bacteroidota	Bacteroidia	Bacteroidales	Bacteroidaceae	Bacteroides
BDV13_contig_1397	6.65	95.3	iPHoP-RF;96.70	Bacteria	Acidobacteriota	Acidobacteriae	UBA7541	UBA7541	UBA7541
BDV13_contig_1403	3.92	95.9	iPHoP-RF;97.10	Bacteria	Actinobacteriota	Actinomycetia	Mycobacteriales	Mycobacteriaceae	Mycobacterium
BDV13_contig_1431	5.13	94.5	iPHoP-RF;96.10	Bacteria	Proteobacteria	Gammaproteobacteria	Burkholderiales	Burkholderiaceae	Acidovorax
BDV13_contig_1572		93.9	iPHoP-RF;95.70	Bacteria	Actinobacteriota	Actinomycetia	Mycobacteriales	Mycobacteriaceae	Mycobacterium
BDV13_contig_1602	4.91	92.2	iPHoP-RF;94.40	Bacteria	Bacteroidota	Bacteroidia	Sphingobacteriales	Sphingobacteriaceae	Mucilaginibacter
BDV13_contig_1657	2.72	94.9	iPHoP-RF;96.40	Bacteria	Proteobacteria	Gammaproteobacteria	Enterobacterales	Vibrionaceae	Vibrio
BDV13_contig_1671	3.04	94.9	iPHoP-RF;96.40	Bacteria	Actinobacteriota	Actinomycetia	Mycobacteriales	Mycobacteriaceae	Mycobacterium
BDV13_contig_1705	8.11	92.2	iPHoP-RF;94.40	Bacteria	Proteobacteria	Alphaproteobacteria	Rhizobiales	Xanthobacteraceae	Bradyrhizobium
BDV13_contig_1758	4.42	94.5	iPHoP-RF;96.10	Bacteria	Actinobacteriota	Actinomycetia	Mycobacteriales	Mycobacteriaceae	Mycobacterium
BDV13_contig_1784	5.38	90.7	iPHoP-RF;93.10	Bacteria	Actinobacteriota	Actinomycetia	Mycobacteriales	Mycobacteriaceae	Mycobacterium
BDV13_contig_1874	3.64	90.3	iPHoP-RF;92.80	Bacteria	Proteobacteria	Alphaproteobacteria	Rhizobiales	Beijerinckiaceae	Methylobacterium
BDV13_contig_1884	5.18	90.7	iPHoP-RF;93.10	Bacteria	Proteobacteria	Alphaproteobacteria	Rhizobiales	Xanthobacteraceae	Tardiphaga
BDV13_contig_189	2.98	91	iPHoP-RF;93.40	Bacteria	Acidobacteriota	Acidobacteriae	Acidobacteriales	Koribacteraceae	Sulfotelmatobacter
BDV13_contig_1903	4.49	90.3	iPHoP-RF;92.80	Bacteria	Bacteroidota	Bacteroidia	Chitinophagales	Chitinophagaceae	Chitinophaga
BDV13_contig_199	4.58	93.5	iPHoP-RF;95.40	Bacteria	Firmicutes	Bacilli	Lactobacillales	Streptococcaceae	Streptococcus
BDV13_contig_2008	4.81	94.5	iPHoP-RF;96.10	Bacteria	Actinobacteriota	Actinomycetia	Mycobacteriales	Mycobacteriaceae	Mycobacterium
BDV13_contig_2029	5.8	93.5	iPHoP-RF;95.40	Bacteria	Actinobacteriota	Actinomycetia	Mycobacteriales	Mycobacteriaceae	Mycobacterium
BDV13_contig_2047	3.55	91.4	CRISPR;93.70	Bacteria	Actinobacteriota	Actinomycetia	Streptomycetales	Streptomycetaceae	Streptomyces
BDV13_contig_2053	13.39	94.5	iPHoP-RF;96.10	Bacteria	Proteobacteria	Gammaproteobacteria	SAR86	D2472	SAR86A
BDV13_contig_2053	13.39	91	iPHoP-RF;93.40	Bacteria	Proteobacteria	Gammaproteobacteria	SAR86	TMED112	TMED112
BDV13_contig_2124	4.4	95.9	iPHoP-RF;97.10	Bacteria	Proteobacteria	Alphaproteobacteria	Rhizobiales	Xanthobacteraceae
BDV13_contig_2124	4.4	95.9	iPHoP-RF;97.10	Bacteria	Proteobacteria	Alphaproteobacteria	Rhizobiales	Xanthobacteraceae	62-47
BDV13_contig_2124	4.4	95.9	iPHoP-RF;97.10	Bacteria	Proteobacteria	Alphaproteobacteria	Rhizobiales	Xanthobacteraceae	Afipia
BDV13_contig_2124	4.4	95.9	iPHoP-RF;97.10	Bacteria	Proteobacteria	Alphaproteobacteria	Rhizobiales	Xanthobacteraceae	Bradyrhizobium
BDV13_contig_2124	4.4	95.9	iPHoP-RF;97.10	Bacteria	Proteobacteria	Alphaproteobacteria	Rhizobiales	Xanthobacteraceae	Rhodopseudomonas
BDV13_contig_2124	4.4	95.9	iPHoP-RF;97.10	Bacteria	Proteobacteria	Alphaproteobacteria	Rhizobiales	Xanthobacteraceae	Tardiphaga
BDV13_contig_2141	10.7	90.3	iPHoP-RF;92.80	Bacteria	Actinobacteriota	Actinomycetia	Mycobacteriales	Mycobacteriaceae	Mycobacterium
BDV13_contig_2171	4.87	95.9	iPHoP-RF;97.10	Bacteria	Bacteroidota	Bacteroidia	Sphingobacteriales	Sphingobacteriaceae	Mucilaginibacter
BDV13_contig_2207	4.88	93.9	iPHoP-RF;95.70	Bacteria	Proteobacteria	Alphaproteobacteria	Rhizobiales	Xanthobacteraceae	Bradyrhizobium
BDV13_contig_222	7.6	96.2	iPHoP-RF;97.10 RaFAH;52.90	Bacteria	Proteobacteria	Alphaproteobacteria	Rhizobiales	Xanthobacteraceae	Bradyrhizobium
BDV13_contig_222	7.6	93.5	iPHoP-RF;95.40	Bacteria	Proteobacteria	Alphaproteobacteria	Rhizobiales	Xanthobacteraceae	Afipia
BDV13_contig_222	7.6	92.6	iPHoP-RF;94.70	Bacteria	Proteobacteria	Alphaproteobacteria	Rhizobiales	Xanthobacteraceae	Nitrobacter
BDV13_contig_222	7.6	90.7	iPHoP-RF;93.10 CRISPR;55.90	Bacteria	Proteobacteria	Alphaproteobacteria	Rhizobiales	Xanthobacteraceae	Rhodopseudomonas
BDV13_contig_2226	3.49	91	iPHoP-RF;93.40	Bacteria	Actinobacteriota	Actinomycetia	Mycobacteriales	Mycobacteriaceae	Mycobacterium
BDV13_contig_2311	4.57	91.8	iPHoP-RF;94.10	Bacteria	Proteobacteria	Gammaproteobacteria	Burkholderiales	Burkholderiaceae	Variovorax
BDV13_contig_2394	4.04	95.9	iPHoP-RF;97.10	Bacteria	Acidobacteriota	Acidobacteriae	Acidobacteriales	Acidobacteriaceae	Terracidiphilus
BDV13_contig_2446	8.45	92.2	iPHoP-RF;94.40	Bacteria	Acidobacteriota	Acidobacteriae	Acidobacteriales	Koribacteraceae	Sulfotelmatobacter
BDV13_contig_2487	4.1	91.8	iPHoP-RF;94.10	Bacteria	Acidobacteriota	Acidobacteriae	Acidobacteriales	Koribacteraceae	Sulfotelmatobacter
BDV13_contig_2554	3.22	91.5	blast;93.80 iPHoP-RF;50.20	Bacteria	Patescibacteria	Paceibacteria	UBA9983	f	g
BDV13_contig_257	4.93	90.7	iPHoP-RF;93.10	Bacteria	Acidobacteriota	Acidobacteriae	Acidobacteriales	Koribacteraceae	Sulfotelmatobacter
BDV13_contig_2573	8.24	91.5	blast;93.80 iPHoP-RF;86.30	Bacteria	Proteobacteria	Gammaproteobacteria	Burkholderiales	Burkholderiaceae	Burkholderia
BDV13_contig_2584	4.37	95.9	iPHoP-RF;97.10	Bacteria	Actinobacteriota	Actinomycetia	Mycobacteriales	Mycobacteriaceae	Mycobacterium
BDV13_contig_2586	6.31	92.2	iPHoP-RF;94.40	Bacteria	Acidobacteriota	Acidobacteriae	Acidobacteriales	Acidobacteriaceae	Edaphobacter
BDV13_contig_2591	3.21	92.6	iPHoP-RF;94.70	Bacteria	Proteobacteria	Gammaproteobacteria	PS1	Thioglobaceae	Thioglobus
BDV13_contig_2641	9.1	99	iPHoP-RF;97.10 RaFAH;85.90	Bacteria	Actinobacteriota	Actinomycetia	Mycobacteriales	Mycobacteriaceae	Mycobacterium
BDV13_contig_2658	2.35	99.1	RaFAH;99.30	Bacteria	Bacteroidota	Bacteroidia	Bacteroidales	Bacteroidaceae	Bacteroides
BDV13_contig_2658	2.35	91	iPHoP-RF;93.40	Bacteria	Bacteroidota	Bacteroidia	Chitinophagales	Chitinophagaceae	Puia
BDV13_contig_2765	2.46	90.4	blast;92.90	Bacteria	Actinobacteriota	Thermoleophilia	Solirubrobacterales	Solirubrobacteraceae	Palsa-744
BDV13_contig_2788	1.37	91.8	iPHoP-RF;94.10	Bacteria	Actinobacteriota	Actinomycetia	Mycobacteriales	Mycobacteriaceae	Mycobacterium
BDV13_contig_2926	6.12	92.7	CRISPR;94.80	Bacteria	Firmicutes	Bacilli	Lactobacillales	Streptococcaceae	Streptococcus
BDV13_contig_295	3.04	90.3	iPHoP-RF;92.80	Bacteria	Acidobacteriota	Acidobacteriae	Acidobacteriales	Koribacteraceae	Sulfotelmatobacter
BDV13_contig_2953	10.24	92.6	iPHoP-RF;94.70	Bacteria	Actinobacteriota	Actinomycetia	Mycobacteriales	Mycobacteriaceae	Mycobacterium
BDV13_contig_2972	9.26	90.7	iPHoP-RF;93.10	Bacteria	Bacteroidota	Bacteroidia	Flavobacteriales	Flavobacteriaceae	Flavobacterium
BDV13_contig_3055	9.01	90.7	iPHoP-RF;93.10	Bacteria	Proteobacteria	Alphaproteobacteria	Rhizobiales	Xanthobacteraceae	Bradyrhizobium
BDV13_contig_3120	9.07	90.7	iPHoP-RF;93.10	Bacteria	Proteobacteria	Alphaproteobacteria	Rhizobiales	Rhizobiaceae	Rhizobium
BDV13_contig_3133	5.19	91	iPHoP-RF;93.40	Bacteria	Actinobacteriota	Actinomycetia	Streptosporangiales	Streptosporangiaceae
BDV13_contig_3133	5.19	91	iPHoP-RF;93.40	Bacteria	Actinobacteriota	Actinomycetia	Streptosporangiales	Streptosporangiaceae	Palsa-504
BDV13_contig_3159	2.62	95.9	iPHoP-RF;97.10	Bacteria	Proteobacteria	Alphaproteobacteria	Rhizobiales	Xanthobacteraceae	Bradyrhizobium
BDV13_contig_318	9.23	97.5	iPHoP-RF;97.10 RaFAH;68.40	Bacteria	Actinobacteriota	Actinomycetia	Mycobacteriales	Mycobacteriaceae	Mycobacterium
BDV13_contig_3184	6.47	92.2	iPHoP-RF;94.40	Bacteria	Acidobacteriota	Acidobacteriae	Acidobacteriales	Acidobacteriaceae	Edaphobacter
BDV13_contig_3184	6.47	90.7	iPHoP-RF;93.10	Bacteria	Acidobacteriota	Acidobacteriae	Acidobacteriales	Acidobacteriaceae
BDV13_contig_3266	3.38	91.8	iPHoP-RF;94.10	Bacteria	Acidobacteriota	Acidobacteriae	Acidobacteriales	Koribacteraceae	Sulfotelmatobacter
BDV13_contig_3295	15.82	91.4	iPHoP-RF;93.70	Bacteria	Proteobacteria	Alphaproteobacteria	Rhizobiales	Xanthobacteraceae	Bradyrhizobium
BDV13_contig_3320	3.01	95.9	iPHoP-RF;97.10	Bacteria	Actinobacteriota	Actinomycetia	Mycobacteriales	Mycobacteriaceae	Mycobacterium
BDV13_contig_333	9.33	93.9	iPHoP-RF;95.70	Bacteria	Actinobacteriota	Actinomycetia	Mycobacteriales	Mycobacteriaceae	Mycobacterium
BDV13_contig_3337	3.7	90.3	iPHoP-RF;92.80	Bacteria	Proteobacteria	Alphaproteobacteria	Rhizobiales	Xanthobacteraceae	Bradyrhizobium
BDV13_contig_3369	7.1	92.6	iPHoP-RF;94.70	Bacteria	Actinobacteriota	Actinomycetia	Mycobacteriales	Mycobacteriaceae	Mycobacterium
BDV13_contig_338	2.96	93.1	iPHoP-RF;95.10	Bacteria	Proteobacteria	Alphaproteobacteria	Rhizobiales	Xanthobacteraceae	Bradyrhizobium
BDV13_contig_3386	5.76	96.3	RaFAH;97.40	Bacteria	Bacteroidota	Bacteroidia	Bacteroidales	Bacteroidaceae	Bacteroides
BDV13_contig_3406	8.13	93.1	iPHoP-RF;95.10	Bacteria	Actinobacteriota	Actinomycetia	Mycobacteriales	Mycobacteriaceae	Mycobacterium
BDV13_contig_3427	4.51	93.1	iPHoP-RF;95.10	Bacteria	Proteobacteria	Alphaproteobacteria	Rhizobiales	Xanthobacteraceae	Bradyrhizobium
BDV13_contig_3462	3.37	95.9	iPHoP-RF;97.10	Bacteria	Bacteroidota	Bacteroidia	Chitinophagales	Chitinophagaceae	Chitinophaga
BDV13_contig_3487	5.64	91	iPHoP-RF;93.40	Bacteria	Proteobacteria	Gammaproteobacteria	Burkholderiales	Burkholderiaceae	Polynucleobacter
BDV13_contig_3599	9.93	91.4	iPHoP-RF;93.70	Bacteria	Cyanobacteria	Cyanobacteriia	PCC-6307	Cyanobiaceae	Prochlorococcus
BDV13_contig_3628	6.59	90.7	iPHoP-RF;93.10	Bacteria	Acidobacteriota	Acidobacteriae	Acidobacteriales	Acidobacteriaceae	Terracidiphilus
BDV13_contig_3659	5.07	93.9	iPHoP-RF;95.70	Bacteria	Proteobacteria	Alphaproteobacteria	Rhizobiales	Xanthobacteraceae	Bradyrhizobium
BDV13_contig_3679	4.42	93.4	CRISPR;95.30	Bacteria	Firmicutes	Bacilli	Paenibacillales	Paenibacillaceae	Paenibacillus
BDV13_contig_3702	4.14	95	CRISPR;96.50	Bacteria	Actinobacteriota	Actinomycetia	Actinomycetales	Microbacteriaceae	Rathayibacter
BDV13_contig_3704	4.35	90	blast;92.50 iPHoP-RF;67.50	Bacteria	Proteobacteria	Gammaproteobacteria	DSM-16500	DSM-16500	UBA4722
BDV13_contig_3738	9.96	92	RaFAH;94.20	Bacteria	Proteobacteria	Gammaproteobacteria	Pseudomonadales	Moraxellaceae	Acinetobacter
BDV13_contig_3799	9.2	92.2	iPHoP-RF;94.40	Bacteria	Patescibacteria	Saccharimonadia	Saccharimonadales	g
BDV13_contig_3846	4.33	93.1	iPHoP-RF;95.10	Bacteria	Proteobacteria	Gammaproteobacteria	Enterobacterales	Enterobacteriaceae	Xenorhabdus
BDV13_contig_386	11.58	93.1	iPHoP-RF;95.10	Bacteria	Bacteroidota	Bacteroidia	Sphingobacteriales	Sphingobacteriaceae	Pedobacter
BDV13_contig_511	11.61	93.1	iPHoP-RF;95.10	Bacteria	Proteobacteria	Alphaproteobacteria	Rhizobiales	Xanthobacteraceae	Bradyrhizobium
BDV13_contig_681	2.54	95.9	iPHoP-RF;97.10	Bacteria	Actinobacteriota	Actinomycetia	Mycobacteriales	Mycobacteriaceae	Mycobacterium
BDV13_contig_777	3.98	94.9	iPHoP-RF;96.40	Bacteria	Actinobacteriota	Actinomycetia	Streptomycetales	Streptomycetaceae	Streptomyces
BDV13_contig_793	8.06	90.3	iPHoP-RF;92.80	Bacteria	Proteobacteria	Gammaproteobacteria	Pseudomonadales	Halieaceae	Luminiphilus
BDV13_contig_8	5.48	91.8	iPHoP-RF;94.10	Bacteria	Proteobacteria	Alphaproteobacteria	Rhizobiales	Xanthobacteraceae	Bradyrhizobium
BDV13_contig_879	8.62	91	blast;93.40	Bacteria	Actinobacteriota	Actinomycetia	Mycobacteriales	Micromonosporaceae	Micromonospora
BDV13_contig_945		95.9	iPHoP-RF;97.10	Bacteria	Actinobacteriota	Actinomycetia	Mycobacteriales	Mycobacteriaceae	Mycobacterium
BDV13_contig_97	4.68	94.9	iPHoP-RF;96.40	Bacteria	Acidobacteriota	Acidobacteriae	Acidobacteriales	Koribacteraceae	Sulfotelmatobacter
BDV13_contig_982	10.75	90.3	iPHoP-RF;92.80	Bacteria	Proteobacteria	Alphaproteobacteria	Rhizobiales	Xanthobacteraceae	Bradyrhizobium
BDV13_contig_2577	23.57	93.1	iPHoP-RF;95.10	Bacteria	Proteobacteria	Gammaproteobacteria	Burkholderiales	Burkholderiaceae	Burkholderia
BDV13_contig_2577	23.57	92.6	iPHoP-RF;94.70	Bacteria	Proteobacteria	Gammaproteobacteria	Burkholderiales	Burkholderiaceae	Trinickia
BDV13_contig_2577	23.57	92.2	iPHoP-RF;94.40	Bacteria	Proteobacteria	Gammaproteobacteria	Burkholderiales	Burkholderiaceae	Caballeronia
BDV14_contig_101	3.23	94.9	iPHoP-RF;96.40	Bacteria	Proteobacteria	Alphaproteobacteria	Rhizobiales	Xanthobacteraceae	Bradyrhizobium
BDV14_contig_1010	19.48	94.7	RaFAH;89.10 iPHoP-RF;83.10	Bacteria	Actinobacteriota	Actinomycetia	Mycobacteriales	Mycobacteriaceae	Mycobacterium
BDV14_contig_1081	5.21	92.6	iPHoP-RF;94.70	Bacteria	Acidobacteriota	Acidobacteriae	UBA7541	UBA7541	UBA7541
BDV14_contig_1102	4.59	90.7	iPHoP-RF;93.10	Bacteria	Proteobacteria	Alphaproteobacteria	Rhizobiales	Rhizobiaceae	Rhizobium
BDV14_contig_111	3.36	90.3	iPHoP-RF;92.80	Bacteria	Actinobacteriota	Actinomycetia	Mycobacteriales	Mycobacteriaceae	Mycobacterium
BDV14_contig_1112	29.54	96.3	iPHoP-RF;94.10 RaFAH;78.10	Bacteria	Actinobacteriota	Actinomycetia	Mycobacteriales	Mycobacteriaceae	Mycobacterium
BDV14_contig_1113	6.15	94.9	iPHoP-RF;96.40	Bacteria	Acidobacteriota	Acidobacteriae	Acidobacteriales	Koribacteraceae	Sulfotelmatobacter
BDV14_contig_1184	3.45	94.6	blast;96.20	Bacteria	Acidobacteriota	Thermoanaerobaculia	Gp7-AA8	Gp7-AA8
BDV14_contig_1210	6.69	99	iPHoP-RF;96.70 RaFAH;88.10	Bacteria	Actinobacteriota	Actinomycetia	Mycobacteriales	Mycobacteriaceae	Mycobacterium
BDV14_contig_1211		90.3	iPHoP-RF;92.80	Bacteria	Actinobacteriota	Thermoleophilia	Solirubrobacterales	70-9	VAYN01
BDV14_contig_1263	3.86	92.2	RaFAH;88.70 iPHoP-RF;75.20	Bacteria	Proteobacteria	Alphaproteobacteria	Rhizobiales	Xanthobacteraceae	Bradyrhizobium
BDV14_contig_1283	5.08	92.6	iPHoP-RF;94.70	Bacteria	Proteobacteria	Alphaproteobacteria	Rhizobiales	Xanthobacteraceae	Bradyrhizobium
BDV14_contig_1283	5.08	91.4	iPHoP-RF;93.70	Bacteria	Proteobacteria	Alphaproteobacteria	Rhizobiales	Xanthobacteraceae	Nitrobacter
BDV14_contig_1314	26.37	91	iPHoP-RF;93.40	Bacteria	Actinobacteriota	Actinomycetia	Mycobacteriales	Mycobacteriaceae	Mycobacterium
BDV14_contig_132	7.4	94.5	iPHoP-RF;96.10	Bacteria	Acidobacteriota	Acidobacteriae	Acidobacteriales	Acidobacteriaceae	Terracidiphilus
BDV14_contig_1408	5.76	92.2	iPHoP-RF;94.40	Bacteria	Acidobacteriota	Acidobacteriae	UBA7541	UBA7541	UBA7541
BDV14_contig_1412	5.43	91.4	iPHoP-RF;93.70	Bacteria	Acidobacteriota	Acidobacteriae	Acidobacteriales	Koribacteraceae	Sulfotelmatobacter
BDV14_contig_142	7.19	97.9	iPHoP-RF;96.40 blast;92.20 RaFAH;79.30	Bacteria	Actinobacteriota	Actinomycetia	Mycobacteriales	Mycobacteriaceae	Mycobacterium
BDV14_contig_1437		91.8	iPHoP-RF;94.10	Bacteria	Proteobacteria	Alphaproteobacteria	Rhizobiales	Xanthobacteraceae
BDV14_contig_1452	2.08	95.3	iPHoP-RF;96.70	Bacteria	Proteobacteria	Alphaproteobacteria	Rhizobiales	Xanthobacteraceae	Bradyrhizobium
BDV14_contig_1468	3.16	94.9	iPHoP-RF;96.40	Bacteria	Acidobacteriota	Acidobacteriae	UBA7541	UBA7541	UBA7541
BDV14_contig_1493	7.18	94.5	iPHoP-RF;96.10	Bacteria	Proteobacteria	Alphaproteobacteria	Caulobacterales	Caulobacteraceae	Phenylobacterium
BDV14_contig_15	3.85	90.3	iPHoP-RF;92.80	Bacteria	Acidobacteriota	Acidobacteriae	Acidobacteriales	Koribacteraceae	Sulfotelmatobacter
BDV14_contig_1528	7.62	92.6	iPHoP-RF;94.70	Bacteria	Proteobacteria	Alphaproteobacteria	Rhizobiales	Xanthobacteraceae	Bradyrhizobium
BDV14_contig_1530	2.88	93.5	iPHoP-RF;95.40	Bacteria	Proteobacteria	Alphaproteobacteria	Rhizobiales	Xanthobacteraceae	Bradyrhizobium
BDV14_contig_1613	1.85	95.9	iPHoP-RF;97.10	Bacteria	Proteobacteria	Gammaproteobacteria	Pseudomonadales	Oleiphilaceae	Marinobacter
BDV14_contig_1650	3.9	95.9	iPHoP-RF;97.10	Bacteria	Proteobacteria	Gammaproteobacteria	Pseudomonadales	Oleiphilaceae	Marinobacter
BDV14_contig_1717	4.56	95.3	iPHoP-RF;96.70	Bacteria	Proteobacteria	Alphaproteobacteria	Rhizobiales	Xanthobacteraceae	Bradyrhizobium
BDV14_contig_1717	4.56	90.3	iPHoP-RF;92.80	Bacteria	Proteobacteria	Alphaproteobacteria	Rhizobiales	Xanthobacteraceae
BDV14_contig_1748	4.5	91.8	iPHoP-RF;94.10	Bacteria	Actinobacteriota	Actinomycetia	Streptomycetales	Streptomycetaceae	Streptomyces
BDV14_contig_1748	4.5	91	iPHoP-RF;93.40 blast;92.80	Bacteria	Actinobacteriota	Actinomycetia	Streptomycetales	Streptomycetaceae	Streptomyces
BDV14_contig_1748	4.5	90.7	blast;93.10 iPHoP-RF;56.50	Bacteria	Actinobacteriota	Actinomycetia	Streptomycetales	Streptomycetaceae	Streptacidiphilus
BDV14_contig_1760	6.47	90.7	iPHoP-RF;93.10	Bacteria	Actinobacteriota	Actinomycetia	Mycobacteriales	Mycobacteriaceae	Mycobacterium
BDV14_contig_1792	6.75	90.7	iPHoP-RF;93.10	Bacteria	Proteobacteria	Gammaproteobacteria	Enterobacterales	Vibrionaceae	Vibrio
BDV14_contig_1803	35.67	95.3	iPHoP-RF;96.70	Bacteria	Actinobacteriota	Actinomycetia	Mycobacteriales	Mycobacteriaceae	Mycobacterium
BDV14_contig_1877	6.33	94.5	iPHoP-RF;96.10 CRISPR;68.50	Bacteria	Actinobacteriota	Actinomycetia	Streptomycetales	Streptomycetaceae	Streptomyces
BDV14_contig_189	4.66	91.4	iPHoP-RF;93.70	Bacteria	Proteobacteria	Gammaproteobacteria	Enterobacterales	Enterobacteriaceae	Dickeya
BDV14_contig_1896	3.41	93.9	iPHoP-RF;95.70	Bacteria	Proteobacteria	Alphaproteobacteria	Rhizobiales	Xanthobacteraceae	Bradyrhizobium
BDV14_contig_1911	4.02	92.2	iPHoP-RF;94.40	Bacteria	Acidobacteriota	Acidobacteriae	Acidobacteriales	Koribacteraceae	Sulfotelmatobacter
BDV14_contig_1912	10.97	95.6	blast;96.90	Bacteria	Actinobacteriota	Actinomycetia	Streptomycetales	Streptomycetaceae	Streptomyces
BDV14_contig_1954	3.22	93.1	iPHoP-RF;95.10	Bacteria	Actinobacteriota	Actinomycetia	Mycobacteriales	Mycobacteriaceae	Mycobacterium
BDV14_contig_1975	2.22	93.2	blast;95.20 iPHoP-RF;69.10	Bacteria	Proteobacteria	Alphaproteobacteria	Rhizobiales	Xanthobacteraceae	Afipia
BDV14_contig_1986	16.76	93.5	iPHoP-RF;95.40	Bacteria	Proteobacteria	Gammaproteobacteria	Burkholderiales	Burkholderiaceae	Caballeronia
BDV14_contig_2058	6.5	96.9	CRISPR;97.80	Bacteria	Firmicutes	Bacilli	Paenibacillales	Paenibacillaceae	Paenibacillus
BDV14_contig_2068	6.21	95.9	iPHoP-RF;97.10	Bacteria	Proteobacteria	Alphaproteobacteria	Rhizobiales	Xanthobacteraceae
BDV14_contig_2068	6.21	95.9	iPHoP-RF;97.10	Bacteria	Proteobacteria	Alphaproteobacteria	Rhizobiales	Xanthobacteraceae	Bradyrhizobium
BDV14_contig_2068	6.21	93.5	iPHoP-RF;95.40	Bacteria	Proteobacteria	Alphaproteobacteria	Rhizobiales	Xanthobacteraceae	Afipia
BDV14_contig_2068	6.21	93.1	iPHoP-RF;95.10	Bacteria	Proteobacteria	Alphaproteobacteria	Rhizobiales	Xanthobacteraceae	Nitrobacter
BDV14_contig_2071	4.25	90.7	iPHoP-RF;93.10	Bacteria	Proteobacteria	Alphaproteobacteria	Rhizobiales	Rhizobiaceae	Pararhizobium
BDV14_contig_2092	3.97	93.1	iPHoP-RF;95.10	Bacteria	Proteobacteria	Alphaproteobacteria	Rhizobiales	Xanthobacteraceae	Bradyrhizobium
BDV14_contig_2135	10.88	94	blast;95.80 iPHoP-RF;75.00	Bacteria	Proteobacteria	Alphaproteobacteria	Rhizobiales	Xanthobacteraceae	Bradyrhizobium
BDV14_contig_2213	7.2	91.4	iPHoP-RF;93.70	Bacteria	Proteobacteria	Alphaproteobacteria	Rhizobiales	Xanthobacteraceae	Bradyrhizobium
BDV14_contig_226	6.89	95.3	iPHoP-RF;96.70	Bacteria	Acidobacteriota	Acidobacteriae	UBA7541	UBA7541	UBA7541
BDV14_contig_2298	4.2	93.5	iPHoP-RF;95.40	Bacteria	Actinobacteriota	Actinomycetia	Mycobacteriales	Mycobacteriaceae	Mycobacterium
BDV14_contig_2304	4.56	91.6	blast;93.90 iPHoP-RF;53.00	Bacteria	Acidobacteriota	Acidobacteriae	Acidobacteriales	Acidobacteriaceae	PALSA-350
BDV14_contig_233	1.64	91	blast;93.40	Bacteria	Proteobacteria	Gammaproteobacteria	Burkholderiales	Burkholderiaceae
BDV14_contig_2353	7.59	95.9	iPHoP-RF;97.10	Bacteria	Proteobacteria	Alphaproteobacteria	Rhizobiales	Xanthobacteraceae	Afipia
BDV14_contig_2353	7.59	95.9	iPHoP-RF;97.10	Bacteria	Proteobacteria	Alphaproteobacteria	Rhizobiales	Xanthobacteraceae	Bradyrhizobium
BDV14_contig_2353	7.59	93.9	iPHoP-RF;95.70	Bacteria	Proteobacteria	Alphaproteobacteria	Rhizobiales	Xanthobacteraceae
BDV14_contig_2353	7.59	90.3	iPHoP-RF;92.80	Bacteria	Proteobacteria	Alphaproteobacteria	Rhizobiales	Xanthobacteraceae	Nitrobacter
BDV14_contig_2361	4.98	99	CRISPR;99.20	Bacteria	Firmicutes	Bacilli	Paenibacillales	Paenibacillaceae	Paenibacillus
BDV14_contig_2361	4.98	96.2	CRISPR;97.30	Bacteria	Firmicutes	Bacilli	Paenibacillales	Paenibacillaceae	Paenibacillus
BDV14_contig_2377	8.42	93.6	blast;95.50	Bacteria	Proteobacteria	Alphaproteobacteria	Reyranellales	Reyranellaceae	Reyranella
BDV14_contig_2377	8.42	90.7	iPHoP-RF;93.10	Bacteria	Proteobacteria	Alphaproteobacteria	Rhizobiales	Xanthobacteraceae	Bradyrhizobium
BDV14_contig_2418	15.99	92.2	iPHoP-RF;94.40	Bacteria	Proteobacteria	Alphaproteobacteria	Rhizobiales	Xanthobacteraceae	Bradyrhizobium
BDV14_contig_2450	7.59	92.2	iPHoP-RF;94.40	Bacteria	Actinobacteriota	Actinomycetia	Mycobacteriales	Mycobacteriaceae	Mycobacterium
BDV14_contig_2521	6.15	91.4	iPHoP-RF;93.70	Bacteria	Actinobacteriota	Actinomycetia	Streptomycetales	Streptomycetaceae	Streptomyces
BDV14_contig_2522	13.87	90.7	iPHoP-RF;93.10	Bacteria	Actinobacteriota	Actinomycetia	Mycobacteriales	Mycobacteriaceae	Mycobacterium
BDV14_contig_2535	8.67	92.6	iPHoP-RF;94.70	Bacteria	Actinobacteriota	Actinomycetia	Mycobacteriales	Mycobacteriaceae	Mycobacterium
BDV14_contig_2595	2.08	95.3	iPHoP-RF;96.70	Bacteria	Actinobacteriota	Actinomycetia	Mycobacteriales	Mycobacteriaceae	Mycobacterium
BDV14_contig_2621	16.55	99.3	iPHoP-RF;95.40 RaFAH;93.60	Bacteria	Actinobacteriota	Actinomycetia	Mycobacteriales	Mycobacteriaceae	Mycobacterium
BDV14_contig_2686	12.4	90.7	iPHoP-RF;93.10	Bacteria	Acidobacteriota	Acidobacteriae	Bryobacterales	Bryobacteraceae	Bog-375
BDV14_contig_2686	12.4	90.7	iPHoP-RF;93.10	Bacteria	Acidobacteriota	Acidobacteriae	Bryobacterales	Bryobacteraceae	Solibacter
BDV14_contig_2692	1.9	95.9	iPHoP-RF;97.10	Bacteria	Actinobacteriota	Actinomycetia	Mycobacteriales	Mycobacteriaceae	Mycobacterium
BDV14_contig_2696	7.2	93.9	iPHoP-RF;95.70	Bacteria	Actinobacteriota	Actinomycetia	Mycobacteriales	Mycobacteriaceae	Mycobacterium
BDV14_contig_2701	7.81	91.4	iPHoP-RF;93.70	Bacteria	Proteobacteria	Alphaproteobacteria	Rhizobiales	Xanthobacteraceae	Bradyrhizobium
BDV14_contig_2718	3.08	94.5	iPHoP-RF;96.10	Bacteria	Acidobacteriota	Acidobacteriae	Acidobacteriales	Koribacteraceae	Sulfotelmatobacter
BDV14_contig_2748	5.1	91.8	iPHoP-RF;94.10	Bacteria	Acidobacteriota	Acidobacteriae	Acidobacteriales	Koribacteraceae	Sulfotelmatobacter
BDV14_contig_2768	2.45	95.3	iPHoP-RF;96.70	Bacteria	Proteobacteria	Alphaproteobacteria	Rhizobiales	Xanthobacteraceae	Bradyrhizobium
BDV14_contig_2874	1.72	93.1	iPHoP-RF;95.10	Bacteria	Acidobacteriota	Acidobacteriae	UBA7541	UBA7541	UBA7541
BDV14_contig_2929	5.95	94.9	iPHoP-RF;96.40	Bacteria	Actinobacteriota	Actinomycetia	Mycobacteriales	Mycobacteriaceae	Mycobacterium
BDV14_contig_294	4.3	93.5	iPHoP-RF;95.40	Bacteria	Proteobacteria	Alphaproteobacteria	Rhizobiales	Xanthobacteraceae	Bradyrhizobium
BDV14_contig_2952	1.69	91	iPHoP-RF;93.40	Bacteria	Actinobacteriota	Actinomycetia	Mycobacteriales	Mycobacteriaceae	Mycobacterium
BDV14_contig_2960	7.4	91	iPHoP-RF;93.40	Bacteria	Actinobacteriota	Actinomycetia	Mycobacteriales	Mycobacteriaceae	Mycobacterium
BDV14_contig_3018	6.78	90.3	iPHoP-RF;92.80	Bacteria	Proteobacteria	Alphaproteobacteria	Reyranellales	Reyranellaceae	Reyranella
BDV14_contig_3023	3.05	93.9	iPHoP-RF;95.70	Bacteria	Actinobacteriota	Actinomycetia	Mycobacteriales	Mycobacteriaceae	Mycobacterium
BDV14_contig_311	2.85	90.3	iPHoP-RF;92.80	Bacteria	Acidobacteriota	Acidobacteriae	Acidobacteriales	Koribacteraceae	Sulfotelmatobacter
BDV14_contig_3235	3.95	92.6	iPHoP-RF;94.70	Bacteria	Proteobacteria	Gammaproteobacteria	Enterobacterales	Enterobacteriaceae	Serratia
BDV14_contig_3235	3.95	91.4	iPHoP-RF;93.70	Bacteria	Proteobacteria	Gammaproteobacteria	Enterobacterales	Enterobacteriaceae	Chania
BDV14_contig_3235	3.95	91.4	iPHoP-RF;93.70	Bacteria	Proteobacteria	Gammaproteobacteria	Enterobacterales	Enterobacteriaceae	Samsonia
BDV14_contig_3235	3.95	91	iPHoP-RF;93.40	Bacteria	Proteobacteria	Gammaproteobacteria	Enterobacterales	Enterobacteriaceae	Serratia
BDV14_contig_3235	3.95	90.7	iPHoP-RF;93.10	Bacteria	Proteobacteria	Gammaproteobacteria	Enterobacterales	Enterobacteriaceae	Rouxiella
BDV14_contig_3235	3.95	90.3	iPHoP-RF;92.80	Bacteria	Proteobacteria	Gammaproteobacteria	Enterobacterales	Enterobacteriaceae	Serratia
BDV14_contig_3288	38.48	90.3	iPHoP-RF;92.80	Bacteria	Actinobacteriota	Actinomycetia	Mycobacteriales	Mycobacteriaceae	Mycobacterium
BDV14_contig_3325	4.54	93	blast;95.00 iPHoP-RF;55.70	Bacteria	Proteobacteria	Alphaproteobacteria	Rhizobiales	Beijerinckiaceae	Roseiarcus
BDV14_contig_3359	5.07	94.5	iPHoP-RF;96.10	Bacteria	Actinobacteriota	Actinomycetia	Mycobacteriales	Mycobacteriaceae	Mycobacterium
BDV14_contig_3441	29.79	92.6	iPHoP-RF;94.70	Bacteria	Actinobacteriota	Actinomycetia	Mycobacteriales	Mycobacteriaceae	Mycobacterium
BDV14_contig_3459		90.3	iPHoP-RF;92.80	Bacteria	Myxococcota	Myxococcia	Myxococcales	Myxococcaceae	Myxococcus
BDV14_contig_3512	9.23	95.9	iPHoP-RF;97.10	Bacteria	Actinobacteriota	Actinomycetia	Mycobacteriales	Mycobacteriaceae	Mycobacterium
BDV14_contig_3530	10.38	92.6	iPHoP-RF;94.70	Bacteria	Proteobacteria	Gammaproteobacteria	Enterobacterales	Vibrionaceae	Vibrio
BDV14_contig_3594	21.28	92.2	iPHoP-RF;94.40	Bacteria	Proteobacteria	Gammaproteobacteria	Burkholderiales	Burkholderiaceae
BDV14_contig_3649	4.47	95.7	CRISPR;97.00 blast;91.00 iPHoP-RF;73.70	Bacteria	Actinobacteriota	Actinomycetia	Streptomycetales	Streptomycetaceae	Streptomyces
BDV14_contig_37	3.9	90	blast;92.50	Bacteria	Actinobacteriota	Actinomycetia	Streptosporangiales	Streptosporangiaceae	Spirillospora
BDV14_contig_3700	8.61	93.1	iPHoP-RF;95.10	Bacteria	Proteobacteria	Gammaproteobacteria	Burkholderiales	Nitrosomonadaceae	Nitrosospira
BDV14_contig_3708	11.32	91.8	iPHoP-RF;94.10	Bacteria	Proteobacteria	Alphaproteobacteria	Rhizobiales	Xanthobacteraceae	Bradyrhizobium
BDV14_contig_3735	8.5	94.9	iPHoP-RF;96.40	Bacteria	Actinobacteriota	Actinomycetia	Mycobacteriales	Mycobacteriaceae	Mycobacterium
BDV14_contig_3751	2.79	93.5	iPHoP-RF;95.40	Bacteria	Actinobacteriota	Actinomycetia	Mycobacteriales	Mycobacteriaceae	Nocardia
BDV14_contig_3751	2.79	92.2	iPHoP-RF;94.40	Bacteria	Actinobacteriota	Actinomycetia	Mycobacteriales	Mycobacteriaceae	Dietzia
BDV14_contig_3757	6.91	92.6	iPHoP-RF;94.70	Bacteria	Proteobacteria	Gammaproteobacteria	Burkholderiales	Burkholderiaceae	Collimonas
BDV14_contig_390	6.06	91.4	iPHoP-RF;93.70	Bacteria	Proteobacteria	Gammaproteobacteria	Enterobacterales	Enterobacteriaceae	Yersinia
BDV14_contig_404	2.64	93.1	iPHoP-RF;95.10	Bacteria	Actinobacteriota	Actinomycetia	Actinomycetales	Micrococcaceae	Arthrobacter
BDV14_contig_404	2.64	92.6	iPHoP-RF;94.70	Bacteria	Actinobacteriota	Actinomycetia	Actinomycetales	Micrococcaceae	Paenarthrobacter
BDV14_contig_404	2.64	92.6	iPHoP-RF;94.70	Bacteria	Actinobacteriota	Actinomycetia	Actinomycetales	Micrococcaceae	Pseudarthrobacter
BDV14_contig_524		95.9	iPHoP-RF;97.10	Bacteria	Acidobacteriota	Acidobacteriae	Acidobacteriales	Koribacteraceae	Sulfotelmatobacter
BDV14_contig_538	2.05	91.8	iPHoP-RF;94.10	Bacteria	Proteobacteria	Alphaproteobacteria	Rhizobiales	Xanthobacteraceae	Bradyrhizobium
BDV14_contig_57	6.28	95.3	iPHoP-RF;96.70	Bacteria	Proteobacteria	Alphaproteobacteria	Rhizobiales	Xanthobacteraceae	Bradyrhizobium
BDV14_contig_570	3.81	94.9	iPHoP-RF;96.40	Bacteria	Actinobacteriota	Actinomycetia	Mycobacteriales	Mycobacteriaceae	Mycobacterium
BDV14_contig_587	7.06	94.7	blast;96.30 iPHoP-RF;55.70	Bacteria	Actinobacteriota	Actinomycetia	Mycobacteriales	Mycobacteriaceae	Tsukamurella
BDV14_contig_6	4.97	91.4	iPHoP-RF;93.70	Bacteria	Actinobacteriota	Actinomycetia	Mycobacteriales	Mycobacteriaceae	Mycobacterium
BDV14_contig_601	18.15	93.9	iPHoP-RF;95.70	Bacteria	Actinobacteriota	Actinomycetia	Mycobacteriales	Mycobacteriaceae	Mycobacterium
BDV14_contig_614	3.8	91.4	iPHoP-RF;93.70	Bacteria	Acidobacteriota	Acidobacteriae	Acidobacteriales	Koribacteraceae	Sulfotelmatobacter
BDV14_contig_67_fragment_2	7.67	91.8	iPHoP-RF;94.10	Bacteria	Proteobacteria	Alphaproteobacteria	Rhizobiales	Xanthobacteraceae	Bradyrhizobium
BDV14_contig_683	7.14	92.6	iPHoP-RF;94.70	Bacteria	Proteobacteria	Gammaproteobacteria	Burkholderiales	Burkholderiaceae	Paraburkholderia
BDV14_contig_683	7.14	91	iPHoP-RF;93.40	Bacteria	Proteobacteria	Gammaproteobacteria	Burkholderiales	Burkholderiaceae	Caballeronia
BDV14_contig_695	2.23	94.5	iPHoP-RF;96.10	Bacteria	Actinobacteriota	Actinomycetia	Mycobacteriales	Mycobacteriaceae	Mycobacterium
BDV14_contig_709	4.82	91.8	iPHoP-RF;94.10	Bacteria	Proteobacteria	Gammaproteobacteria	Steroidobacterales	Steroidobacteraceae	Bog-1198
BDV14_contig_719	2.52	92.6	iPHoP-RF;94.70	Bacteria	Acidobacteriota	Acidobacteriae	Acidobacteriales	Acidobacteriaceae	Edaphobacter
BDV14_contig_719	2.52	92.2	iPHoP-RF;94.40	Bacteria	Acidobacteriota	Acidobacteriae	Acidobacteriales	Acidobacteriaceae
BDV14_contig_733	1.83	94.9	iPHoP-RF;96.40	Bacteria	Acidobacteriota	Acidobacteriae	Acidobacteriales	Koribacteraceae	Sulfotelmatobacter
BDV14_contig_772	7.13	93.5	iPHoP-RF;95.40	Bacteria	Actinobacteriota	Actinomycetia	Mycobacteriales	Mycobacteriaceae	Mycobacterium
BDV14_contig_773_fragment_1	3.89	94.9	iPHoP-RF;96.40	Bacteria	Actinobacteriota	Actinomycetia	Actinomycetales	Micrococcaceae	Pseudarthrobacter
BDV14_contig_773_fragment_1	3.89	90.3	iPHoP-RF;92.80	Bacteria	Actinobacteriota	Actinomycetia	Actinomycetales	Micrococcaceae	Paenarthrobacter
BDV14_contig_787	5.33	96.4	iPHoP-RF;95.40 RaFAH;72.30	Bacteria	Actinobacteriota	Actinomycetia	Mycobacteriales	Mycobacteriaceae	Mycobacterium
BDV14_contig_789	33.85	94.5	iPHoP-RF;96.10	Bacteria	Actinobacteriota	Actinomycetia	Mycobacteriales	Mycobacteriaceae	Mycobacterium
BDV14_contig_793	5.72	95.3	iPHoP-RF;96.70	Bacteria	Proteobacteria	Alphaproteobacteria	Rhizobiales	Xanthobacteraceae	Bradyrhizobium
BDV14_contig_81	3.13	92.9	CRISPR;94.90	Bacteria	Proteobacteria	Gammaproteobacteria	Enterobacterales	Enterobacteriaceae	Ewingella
BDV14_contig_81	3.13	92.6	CRISPR;94.70	Bacteria	Proteobacteria	Gammaproteobacteria	Enterobacterales	Enterobacteriaceae	Dickeya
BDV14_contig_813	7.99	93.5	iPHoP-RF;95.40	Bacteria	Proteobacteria	Alphaproteobacteria	Rhizobiales	Xanthobacteraceae	Bradyrhizobium
BDV14_contig_819	7.63	92.3	blast;94.50	Bacteria	Actinobacteriota	Thermoleophilia	Solirubrobacterales	Solirubrobacteraceae	Palsa-465
BDV14_contig_864	12.54	95.9	iPHoP-RF;97.10	Bacteria	Actinobacteriota	Actinomycetia	Mycobacteriales	Mycobacteriaceae	Mycobacterium
BDV14_contig_910	4.83	95.9	iPHoP-RF;97.10	Bacteria	Proteobacteria	Alphaproteobacteria	Rhizobiales	Xanthobacteraceae	Bradyrhizobium
BDV14_contig_910	4.83	93.5	iPHoP-RF;95.40	Bacteria	Proteobacteria	Alphaproteobacteria	Rhizobiales	Xanthobacteraceae
BDV14_contig_912	4.79	93.1	iPHoP-RF;95.10	Bacteria	Actinobacteriota	Actinomycetia	Mycobacteriales	Mycobacteriaceae	Mycobacterium
BDV14_contig_933	3.36	95.3	iPHoP-RF;96.70	Bacteria	Proteobacteria	Gammaproteobacteria	Enterobacterales	Enterobacteriaceae	Photorhabdus
BDV14_contig_933	3.36	92.2	iPHoP-RF;94.40	Bacteria	Proteobacteria	Gammaproteobacteria	Enterobacterales	Enterobacteriaceae	Xenorhabdus
BDV14_contig_953	2.15	91.4	iPHoP-RF;93.70	Bacteria	Actinobacteriota	Actinomycetia	Streptosporangiales	Streptosporangiaceae	Nonomuraea
BDV14_contig_1013	1.92	95.3	iPHoP-RF;96.70	Bacteria	Proteobacteria	Alphaproteobacteria	Rhizobiales	Xanthobacteraceae	Bradyrhizobium
BDV14_contig_1013	1.92	91.8	iPHoP-RF;94.10	Bacteria	Proteobacteria	Alphaproteobacteria	Rhizobiales	Xanthobacteraceae	Afipia
BDV14_contig_1053	23.3	91	iPHoP-RF;93.40	Bacteria	Proteobacteria	Alphaproteobacteria	Rhizobiales	Xanthobacteraceae	Bradyrhizobium
BDV14_contig_1127	2.33	94.9	iPHoP-RF;96.40	Bacteria	Actinobacteriota	Actinomycetia	Mycobacteriales	Mycobacteriaceae	Nocardia
BDV14_contig_1129	3.29	93.9	iPHoP-RF;95.70	Bacteria	Actinobacteriota	Actinomycetia	Mycobacteriales	Mycobacteriaceae	Mycobacterium
BDV14_contig_1144	3.23	91.6	iPHoP-RF;86.30 RaFAH;77.80	Bacteria	Actinobacteriota	Actinomycetia	Mycobacteriales	Mycobacteriaceae	Mycobacterium
BDV14_contig_1154	7.24	91.6	blast;93.90 iPHoP-RF;71.70	Bacteria	Actinobacteriota	Actinomycetia	Streptomycetales	Catenulisporaceae	Catenulispora
BDV14_contig_1181	9.7	91.4	blast;93.70 iPHoP-RF;79.00	Bacteria	Proteobacteria	Alphaproteobacteria	Rhizobiales	Xanthobacteraceae	Bradyrhizobium
BDV14_contig_1189	11.86	95.9	iPHoP-RF;97.10	Bacteria	Actinobacteriota	Actinomycetia	Mycobacteriales	Mycobacteriaceae	Mycobacterium
BDV14_contig_1214	4.27	91	iPHoP-RF;93.40	Bacteria	Acidobacteriota	Acidobacteriae	Acidobacteriales	Acidobacteriaceae	Terracidiphilus
BDV14_contig_125	3.16	94.5	iPHoP-RF;96.10	Bacteria	Proteobacteria	Alphaproteobacteria	Rhizobiales	Xanthobacteraceae	Bradyrhizobium
BDV14_contig_1262	6.88	93.5	iPHoP-RF;95.40	Bacteria	Actinobacteriota	Actinomycetia	Streptomycetales	Streptomycetaceae	Streptomyces
BDV14_contig_1310	6.68	95.3	iPHoP-RF;96.70	Bacteria	Proteobacteria	Alphaproteobacteria	Rhizobiales	Xanthobacteraceae	Bradyrhizobium
BDV14_contig_1439	31.54	95.3	iPHoP-RF;96.70	Bacteria	Actinobacteriota	Actinomycetia	Mycobacteriales	Mycobacteriaceae	Mycobacterium
BDV14_contig_1464	3.66	93.9	iPHoP-RF;95.70	Bacteria	Actinobacteriota	Actinomycetia	Actinomycetales	Micrococcaceae	Arthrobacter
BDV14_contig_1464	3.66	92.2	iPHoP-RF;94.40	Bacteria	Actinobacteriota	Actinomycetia	Actinomycetales	Micrococcaceae	Arthrobacter
BDV14_contig_1464	3.66	90.7	iPHoP-RF;93.10	Bacteria	Actinobacteriota	Actinomycetia	Actinomycetales	Micrococcaceae	MA-N2
BDV14_contig_1464	3.66	90.7	iPHoP-RF;93.10	Bacteria	Actinobacteriota	Actinomycetia	Actinomycetales	Micrococcaceae	Pseudarthrobacter
BDV14_contig_148	44.84	91.8	iPHoP-RF;94.10	Bacteria	Proteobacteria	Alphaproteobacteria	Rhizobiales	Xanthobacteraceae	Bradyrhizobium
BDV14_contig_148	44.84	91.4	iPHoP-RF;93.70	Bacteria	Proteobacteria	Alphaproteobacteria	Rhizobiales	Xanthobacteraceae
BDV14_contig_1520	27.56	93.5	iPHoP-RF;95.40	Bacteria	Actinobacteriota	Actinomycetia	Mycobacteriales	Mycobacteriaceae	Mycobacterium
BDV14_contig_1538	4	95.9	iPHoP-RF;97.10	Bacteria	Proteobacteria	Alphaproteobacteria	Rhizobiales	Xanthobacteraceae	Rhodopseudomonas
BDV14_contig_1538	4	94.9	iPHoP-RF;96.40	Bacteria	Proteobacteria	Alphaproteobacteria	Rhizobiales	Xanthobacteraceae	Bradyrhizobium
BDV14_contig_1538	4	93.1	iPHoP-RF;95.10	Bacteria	Proteobacteria	Alphaproteobacteria	Rhizobiales	Xanthobacteraceae	Tardiphaga
BDV14_contig_1567	6.09	95.9	iPHoP-RF;97.10	Bacteria	Proteobacteria	Alphaproteobacteria	Rhizobiales	Xanthobacteraceae	Bradyrhizobium
BDV14_contig_1578	7.86	91.4	iPHoP-RF;93.70	Bacteria	Proteobacteria	Alphaproteobacteria	Rhizobiales	Xanthobacteraceae	Bradyrhizobium
BDV14_contig_1580	7.53	93.5	iPHoP-RF;95.40	Bacteria	Actinobacteriota	Actinomycetia	Mycobacteriales	Mycobacteriaceae	Mycobacterium
BDV14_contig_1606	16.07	94.5	iPHoP-RF;96.10	Bacteria	Proteobacteria	Gammaproteobacteria	Burkholderiales	Burkholderiaceae	Caballeronia
BDV14_contig_1606	16.07	93.9	iPHoP-RF;95.70	Bacteria	Proteobacteria	Gammaproteobacteria	Burkholderiales	Burkholderiaceae	Paraburkholderia
BDV14_contig_1631	5.66	96.2	iPHoP-RF;93.70 RaFAH;78.30	Bacteria	Actinobacteriota	Actinomycetia	Mycobacteriales	Mycobacteriaceae	Mycobacterium
BDV14_contig_1664	11.13	95.3	iPHoP-RF;96.70 CRISPR;71.20	Bacteria	Actinobacteriota	Actinomycetia	Streptomycetales	Streptomycetaceae	Streptomyces
BDV14_contig_1664	11.13	94.9	iPHoP-RF;96.40 blast;94.20	Bacteria	Actinobacteriota	Actinomycetia	Streptomycetales	Streptomycetaceae	Streptomyces
BDV14_contig_1664	11.13	93.1	iPHoP-RF;95.10 CRISPR;61.70	Bacteria	Actinobacteriota	Actinomycetia	Streptomycetales	Streptomycetaceae	Streptomyces
BDV14_contig_1673	7.66	95.3	iPHoP-RF;96.70	Bacteria	Proteobacteria	Alphaproteobacteria	Rhizobiales	Xanthobacteraceae	Bradyrhizobium
BDV14_contig_1676	6.91	94.9	iPHoP-RF;96.40	Bacteria	Actinobacteriota	Actinomycetia	Mycobacteriales	Mycobacteriaceae	Mycobacterium
BDV14_contig_1712	2.89	90.3	iPHoP-RF;92.80	Bacteria	Bacteroidota	Bacteroidia	Bacteroidales	Bacteroidaceae	Prevotella
BDV14_contig_1733	20.21	93.9	RaFAH;86.40 iPHoP-RF;84.20	Bacteria	Actinobacteriota	Actinomycetia	Mycobacteriales	Mycobacteriaceae	Mycobacterium
BDV14_contig_1903	4.02	95.9	iPHoP-RF;97.10	Bacteria	Actinobacteriota	Actinomycetia	Mycobacteriales	Mycobacteriaceae	Mycobacterium
BDV14_contig_1920	4.03	91	iPHoP-RF;93.40	Bacteria	Proteobacteria	Alphaproteobacteria	Rhizobiales	Xanthobacteraceae	Bradyrhizobium
BDV14_contig_195	6.56	93.5	iPHoP-RF;95.40 blast;91.60	Bacteria	Acidobacteriota	Acidobacteriae	Acidobacteriales	Koribacteraceae	Sulfotelmatobacter
BDV14_contig_1957	16.72	95.9	iPHoP-RF;97.10	Bacteria	Actinobacteriota	Actinomycetia	Mycobacteriales	Mycobacteriaceae	Mycobacterium
BDV14_contig_1964	6.69	92.2	iPHoP-RF;94.40	Bacteria	Acidobacteriota	Acidobacteriae	Acidobacteriales	Koribacteraceae	Sulfotelmatobacter
BDV14_contig_1991	10.08	95.9	iPHoP-RF;97.10	Bacteria	Proteobacteria	Alphaproteobacteria	Rhizobiales	Xanthobacteraceae	Bradyrhizobium
BDV14_contig_200	22.13	94.9	iPHoP-RF;96.40	Bacteria	Actinobacteriota	Actinomycetia	Mycobacteriales	Mycobacteriaceae	Mycobacterium
BDV14_contig_203	4.21	95.3	iPHoP-RF;96.70	Bacteria	Actinobacteriota	Actinomycetia	Mycobacteriales	Mycobacteriaceae	Mycobacterium
BDV14_contig_2041	10.86	94.5	iPHoP-RF;96.10	Bacteria	Actinobacteriota	Actinomycetia	Mycobacteriales	Mycobacteriaceae	Mycobacterium
BDV14_contig_2044	5.92	94.5	iPHoP-RF;96.10	Bacteria	Actinobacteriota	Actinomycetia	Mycobacteriales	Mycobacteriaceae	Mycobacterium
BDV14_contig_2125	4.58	96.9	blast;97.80 iPHoP-RF;87.90	Bacteria	Proteobacteria	Gammaproteobacteria	Burkholderiales	Burkholderiaceae	Pararobbsia
BDV14_contig_2142	9.94	90.7	iPHoP-RF;93.10	Bacteria	Bacteroidota	Bacteroidia	Chitinophagales	Chitinophagaceae	Flavipsychrobacter
BDV14_contig_2156	8.96	94.5	iPHoP-RF;96.10	Bacteria	Proteobacteria	Alphaproteobacteria	Rhizobiales	Xanthobacteraceae	Bradyrhizobium
BDV14_contig_2168	18.67	91.6	iPHoP-RF;87.00 RaFAH;76.60	Bacteria	Actinobacteriota	Actinomycetia	Mycobacteriales	Mycobacteriaceae	Mycobacterium
BDV14_contig_2184	5.29	95.3	iPHoP-RF;96.70	Bacteria	Proteobacteria	Alphaproteobacteria	Rhizobiales	Xanthobacteraceae	Bradyrhizobium
BDV14_contig_2209	6.12	92.9	blast;94.90 iPHoP-RF;63.50	Bacteria	Actinobacteriota	Thermoleophilia	Solirubrobacterales	Solirubrobacteraceae	Palsa-744
BDV14_contig_2259	12.87	93.5	iPHoP-RF;95.40	Bacteria	Proteobacteria	Gammaproteobacteria	Burkholderiales	Burkholderiaceae	Paraburkholderia
BDV14_contig_2261	5.68	93.5	iPHoP-RF;95.40 CRISPR;72.20	Bacteria	Actinobacteriota	Actinomycetia	Streptomycetales	Streptomycetaceae	Streptomyces
BDV14_contig_2292	4.16	93.1	iPHoP-RF;95.10	Bacteria	Proteobacteria	Alphaproteobacteria	Rhizobiales	Xanthobacteraceae	Afipia
BDV14_contig_2292	4.16	92.6	iPHoP-RF;94.70	Bacteria	Proteobacteria	Alphaproteobacteria	Rhizobiales	Xanthobacteraceae	Bradyrhizobium
BDV14_contig_2339	5.38	91.8	blast;94.10	Bacteria	Actinobacteriota	Thermoleophilia	Solirubrobacterales	Solirubrobacteraceae	Palsa-465
BDV14_contig_239	3.21	92.2	iPHoP-RF;94.40	Bacteria	Actinobacteriota	Actinomycetia	Mycobacteriales	Mycobacteriaceae	Mycobacterium
BDV14_contig_2400	24.29	99.3	iPHoP-RF;97.10 RaFAH;90.50	Bacteria	Actinobacteriota	Actinomycetia	Mycobacteriales	Mycobacteriaceae	Mycobacterium
BDV14_contig_2421	7.3	92.6	iPHoP-RF;94.70	Bacteria	Acidobacteriota	Acidobacteriae	Acidobacteriales	Acidobacteriaceae	Terracidiphilus
BDV14_contig_2436	9.93	93.5	blast;95.40 iPHoP-RF;70.20	Bacteria	Actinobacteriota	Actinomycetia	Streptomycetales	Streptomycetaceae	Streptomyces
BDV14_contig_2439	5.35	93	blast;95.00	Bacteria	Actinobacteriota	Thermoleophilia	Solirubrobacterales	Solirubrobacteraceae	Palsa-465
BDV14_contig_2462		93.1	iPHoP-RF;95.10	Bacteria	Acidobacteriota	Acidobacteriae	Acidobacteriales	Koribacteraceae	Sulfotelmatobacter
BDV14_contig_2466	3.66	90.7	iPHoP-RF;93.10	Bacteria	Proteobacteria	Alphaproteobacteria	Rhizobiales	Xanthobacteraceae	Bradyrhizobium
BDV14_contig_254	6.04	90.3	iPHoP-RF;92.80	Bacteria	Proteobacteria	Alphaproteobacteria	Rhizobiales	Xanthobacteraceae	Bradyrhizobium
BDV14_contig_2571	6.7	91.4	iPHoP-RF;93.70	Bacteria	Actinobacteriota	Actinomycetia	Streptosporangiales	Streptosporangiaceae	Planomonospora
BDV14_contig_2571	6.7	91	iPHoP-RF;93.40	Bacteria	Actinobacteriota	Actinomycetia	Streptosporangiales	Streptosporangiaceae	Streptosporangium
BDV14_contig_2588	11.28	95.9	iPHoP-RF;97.10	Bacteria	Actinobacteriota	Actinomycetia	Mycobacteriales	Mycobacteriaceae	Mycobacterium
BDV14_contig_2601	4.3	90.3	iPHoP-RF;92.80	Bacteria	Proteobacteria	Alphaproteobacteria	Rhizobiales	Xanthobacteraceae	Bradyrhizobium
BDV14_contig_2638	3.54	95.9	iPHoP-RF;97.10	Bacteria	Proteobacteria	Alphaproteobacteria	Rhizobiales	Xanthobacteraceae	Bradyrhizobium
BDV14_contig_2638	3.54	95.3	iPHoP-RF;96.70	Bacteria	Proteobacteria	Alphaproteobacteria	Rhizobiales	Xanthobacteraceae
BDV14_contig_2638	3.54	90.3	iPHoP-RF;92.80	Bacteria	Proteobacteria	Alphaproteobacteria	Rhizobiales	Xanthobacteraceae	62-47
BDV14_contig_2641	2.13	95.3	iPHoP-RF;96.70 CRISPR;65.40	Bacteria	Actinobacteriota	Actinomycetia	Mycobacteriales	Mycobacteriaceae	Mycobacterium
BDV14_contig_2642	7.67	90.3	iPHoP-RF;92.80	Bacteria	Proteobacteria	Alphaproteobacteria	Rhizobiales	Xanthobacteraceae	Bradyrhizobium
BDV14_contig_266	4.64	91.8	iPHoP-RF;94.10	Bacteria	Actinobacteriota	Actinomycetia	Mycobacteriales	Mycobacteriaceae	Mycobacterium
BDV14_contig_271	5.55	91.4	iPHoP-RF;93.70	Bacteria	Proteobacteria	Alphaproteobacteria	Rhizobiales	Xanthobacteraceae	Bradyrhizobium
BDV14_contig_2779	13.71	92.6	iPHoP-RF;94.70	Bacteria	Cyanobacteria	Cyanobacteriia	PCC-6307	Cyanobiaceae	Synechococcus
BDV14_contig_2779	13.71	90.3	iPHoP-RF;92.80	Bacteria	Cyanobacteria	Cyanobacteriia	PCC-6307	Cyanobiaceae	Synechococcus
BDV14_contig_2805	2.08	90.3	iPHoP-RF;92.80	Bacteria	Actinobacteriota	Actinomycetia	Mycobacteriales	Mycobacteriaceae	Mycobacterium
BDV14_contig_2842	16.47	97.5	iPHoP-RF;92.10 RaFAH;88.80	Bacteria	Actinobacteriota	Actinomycetia	Mycobacteriales	Mycobacteriaceae	Mycobacterium
BDV14_contig_2862	5.78	90.9	blast;93.30 iPHoP-RF;65.60	Bacteria	Actinobacteriota	Actinomycetia	Streptosporangiales	Streptosporangiaceae	Palsa-504
BDV14_contig_2948		95.9	iPHoP-RF;97.10	Bacteria	Actinobacteriota	Actinomycetia	Mycobacteriales	Mycobacteriaceae	Mycobacterium
BDV14_contig_2989	7.21	96.6	iPHoP-RF;89.80 RaFAH;88.10	Bacteria	Actinobacteriota	Actinomycetia	Mycobacteriales	Mycobacteriaceae	Mycobacterium
BDV14_contig_3012	6.31	93.5	iPHoP-RF;95.40	Bacteria	Proteobacteria	Gammaproteobacteria	Burkholderiales	Burkholderiaceae	Collimonas
BDV14_contig_3012	6.31	90.3	iPHoP-RF;92.80	Bacteria	Proteobacteria	Gammaproteobacteria	Burkholderiales	Burkholderiaceae	Herbaspirillum
BDV14_contig_3031	25.31	95.9	iPHoP-RF;97.10	Bacteria	Actinobacteriota	Actinomycetia	Mycobacteriales	Mycobacteriaceae	Mycobacterium
BDV14_contig_3055	6.86	90.3	iPHoP-RF;92.80	Bacteria	Actinobacteriota	Actinomycetia	Streptosporangiales	Streptosporangiaceae	Palsa-504
BDV14_contig_3080	3.85	95.3	iPHoP-RF;96.70	Bacteria	Proteobacteria	Alphaproteobacteria	Rhizobiales	Xanthobacteraceae	Bradyrhizobium
BDV14_contig_3190	7.26	91	iPHoP-RF;93.40	Bacteria	Actinobacteriota	Actinomycetia	Mycobacteriales	Mycobacteriaceae	Mycobacterium
BDV14_contig_3201	1.76	93.1	iPHoP-RF;95.10	Bacteria	Cyanobacteria	Cyanobacteriia	PCC-6307	Cyanobiaceae	Prochlorococcus
BDV14_contig_3214	6.54	90.3	iPHoP-RF;92.80	Bacteria	Proteobacteria	Alphaproteobacteria	Rhizobiales	Xanthobacteraceae	Bradyrhizobium
BDV14_contig_3222	5.03	92.6	iPHoP-RF;94.70	Bacteria	Actinobacteriota	Actinomycetia	Mycobacteriales	Mycobacteriaceae	Mycobacterium
BDV14_contig_3254	2.85	90.7	iPHoP-RF;93.10	Bacteria	Acidobacteriota	Acidobacteriae	Acidobacteriales	Koribacteraceae	Sulfotelmatobacter
BDV14_contig_3346	18.44	99.3	iPHoP-RF;97.10 RaFAH;89.40	Bacteria	Actinobacteriota	Actinomycetia	Mycobacteriales	Mycobacteriaceae	Mycobacterium
BDV14_contig_3369	23.12	97.2	iPHoP-RF;91.40 RaFAH;88.20	Bacteria	Actinobacteriota	Actinomycetia	Mycobacteriales	Mycobacteriaceae	Mycobacterium
BDV14_contig_3399	4.89	92.6	iPHoP-RF;94.70	Bacteria	Actinobacteriota	Actinomycetia	Mycobacteriales	Mycobacteriaceae	Mycobacterium
BDV14_contig_3401	2.64	95.3	iPHoP-RF;96.70	Bacteria	Proteobacteria	Alphaproteobacteria	Rhizobiales	Xanthobacteraceae	Bradyrhizobium
BDV14_contig_3401	2.64	93.5	iPHoP-RF;95.40	Bacteria	Proteobacteria	Alphaproteobacteria	Rhizobiales	Xanthobacteraceae
BDV14_contig_3443	5.56	93.9	iPHoP-RF;95.70	Bacteria	Proteobacteria	Alphaproteobacteria	Rhizobiales	Xanthobacteraceae	Bradyrhizobium
BDV14_contig_3517	34.74	95.9	iPHoP-RF;97.10 CRISPR;55.40	Bacteria	Actinobacteriota	Actinomycetia	Mycobacteriales	Mycobacteriaceae	Mycobacterium
BDV14_contig_3580	7.44	95.3	iPHoP-RF;96.70	Bacteria	Actinobacteriota	Actinomycetia	Mycobacteriales	Mycobacteriaceae	Mycobacterium
BDV14_contig_3604	15.56	93.9	iPHoP-RF;95.70	Bacteria	Acidobacteriota	Acidobacteriae	Acidobacteriales	Koribacteraceae	Sulfotelmatobacter
BDV14_contig_3658	10.09	91	iPHoP-RF;93.40	Bacteria	Proteobacteria	Alphaproteobacteria	Rhizobiales	Xanthobacteraceae	Bradyrhizobium
BDV14_contig_3711	4.79	94.9	iPHoP-RF;96.40	Bacteria	Actinobacteriota	Actinomycetia	Mycobacteriales	Mycobacteriaceae	Mycobacterium
BDV14_contig_3809	3.96	90.7	iPHoP-RF;93.10	Bacteria	Proteobacteria	Alphaproteobacteria	Rhizobiales	Xanthobacteraceae	Afipia
BDV14_contig_3814	17.11	90.3	blast;92.80 iPHoP-RF;67.70	Bacteria	Proteobacteria	Alphaproteobacteria	Micavibrionales	f	g
BDV14_contig_392	5.56	94.9	iPHoP-RF;96.40	Bacteria	Proteobacteria	Alphaproteobacteria	Rhizobiales	Xanthobacteraceae	Bradyrhizobium
BDV14_contig_410	4.53	93.5	iPHoP-RF;95.40	Bacteria	Proteobacteria	Gammaproteobacteria	Enterobacterales	Enterobacteriaceae	Serratia
BDV14_contig_410	4.53	93.1	iPHoP-RF;95.10	Bacteria	Proteobacteria	Gammaproteobacteria	Enterobacterales	Enterobacteriaceae	Serratia
BDV14_contig_410	4.53	91.8	iPHoP-RF;94.10	Bacteria	Proteobacteria	Gammaproteobacteria	Enterobacterales	Enterobacteriaceae	Ewingella
BDV14_contig_443	3.87	93.5	iPHoP-RF;95.40	Bacteria	Proteobacteria	Gammaproteobacteria	Enterobacterales	Alteromonadaceae	Pseudoalteromonas
BDV14_contig_461	2.01	95.3	iPHoP-RF;96.70	Bacteria	Actinobacteriota	Actinomycetia	Mycobacteriales	Mycobacteriaceae	Mycobacterium
BDV14_contig_466	7.99	91.6	CRISPR;93.90	Bacteria	Actinobacteriota	Actinomycetia	Actinomycetales	Actinomycetaceae	Pauljensenia
BDV14_contig_478	9.64	95.3	iPHoP-RF;96.70	Bacteria	Actinobacteriota	Actinomycetia	Mycobacteriales	Mycobacteriaceae	Mycobacterium
BDV14_contig_485	9.06	92.6	iPHoP-RF;94.70	Bacteria	Actinobacteriota	Actinomycetia	Mycobacteriales	Mycobacteriaceae	Mycobacterium
BDV14_contig_594	1.16	94.9	iPHoP-RF;96.40	Bacteria	Actinobacteriota	Actinomycetia	Mycobacteriales	Mycobacteriaceae	Mycobacterium
BDV14_contig_613	2.24	92.6	iPHoP-RF;94.70	Bacteria	Proteobacteria	Alphaproteobacteria	Reyranellales	Reyranellaceae	Reyranella
BDV14_contig_639	3.61	94.5	iPHoP-RF;96.10	Bacteria	Acidobacteriota	Acidobacteriae	Acidobacteriales	Acidobacteriaceae
BDV14_contig_639	3.61	94.5	iPHoP-RF;96.10	Bacteria	Acidobacteriota	Acidobacteriae	Acidobacteriales	Acidobacteriaceae	Edaphobacter
BDV14_contig_700	3.93	94.5	iPHoP-RF;96.10	Bacteria	Actinobacteriota	Actinomycetia	Mycobacteriales	Mycobacteriaceae	Mycobacterium
BDV14_contig_720	5.05	90.7	iPHoP-RF;93.10 blast;91.00	Bacteria	Actinobacteriota	Actinomycetia	Streptosporangiales	Streptosporangiaceae	Palsa-504
BDV14_contig_720	5.05	90.3	blast;92.80 iPHoP-RF;73.50	Bacteria	Actinobacteriota	Actinomycetia	Streptosporangiales	Streptosporangiaceae	Trebonia
BDV14_contig_774	2.2	92.6	iPHoP-RF;94.70	Bacteria	Acidobacteriota	Acidobacteriae	Acidobacteriales	Koribacteraceae	Sulfotelmatobacter
BDV14_contig_944	4.64	95.9	iPHoP-RF;97.10	Bacteria	Proteobacteria	Alphaproteobacteria	Rhizobiales	Xanthobacteraceae	Bradyrhizobium
BDV14_contig_944	4.64	91.8	iPHoP-RF;94.10	Bacteria	Proteobacteria	Alphaproteobacteria	Rhizobiales	Xanthobacteraceae
BDV14_contig_944	4.64	91.4	iPHoP-RF;93.70	Bacteria	Proteobacteria	Alphaproteobacteria	Rhizobiales	Xanthobacteraceae	Tardiphaga
BDV14_contig_944	4.64	91	iPHoP-RF;93.40	Bacteria	Proteobacteria	Alphaproteobacteria	Rhizobiales	Xanthobacteraceae	Afipia
BDV14_contig_952	3.4	94.9	iPHoP-RF;96.40	Bacteria	Proteobacteria	Alphaproteobacteria	Caulobacterales	Caulobacteraceae	Caulobacter
BDV14_contig_983	10.53	93.1	iPHoP-RF;95.10	Bacteria	Proteobacteria	Alphaproteobacteria	Rhizobiales	Xanthobacteraceae	Bradyrhizobium
BDV14_contig_1050	10.66	93.9	iPHoP-RF;95.70	Bacteria	Actinobacteriota	Actinomycetia	Mycobacteriales	Mycobacteriaceae	Nocardia
BDV14_contig_1058	2.86	95.3	iPHoP-RF;96.70	Bacteria	Proteobacteria	Alphaproteobacteria	Rhizobiales	Xanthobacteraceae	Bradyrhizobium
BDV14_contig_1095	3.23	92.9	blast;94.90 iPHoP-RF;78.00	Bacteria	Eremiobacterota	Eremiobacteria	Baltobacterales	Baltobacteraceae	Cybelea
BDV14_contig_1119	10.22	95.9	iPHoP-RF;96.40 RaFAH;60.40	Bacteria	Actinobacteriota	Actinomycetia	Mycobacteriales	Mycobacteriaceae	Mycobacterium
BDV14_contig_1166	2.65	91.4	iPHoP-RF;93.70	Bacteria	Proteobacteria	Gammaproteobacteria	Pseudomonadales	Pseudomonadaceae	Pseudomonas
BDV14_contig_1169	6.34	93.9	iPHoP-RF;95.70	Bacteria	Actinobacteriota	Actinomycetia	Mycobacteriales	Frankiaceae	Frankia
BDV14_contig_1226	8.02	92.6	iPHoP-RF;94.70	Bacteria	Actinobacteriota	Actinomycetia	Mycobacteriales	Mycobacteriaceae	Mycobacterium
BDV14_contig_1230	6.9	95.3	iPHoP-RF;96.70	Bacteria	Proteobacteria	Gammaproteobacteria	Pseudomonadales	Pseudomonadaceae	Pseudomonas
BDV14_contig_1230	6.9	91.8	iPHoP-RF;94.10	Bacteria	Proteobacteria	Gammaproteobacteria	Pseudomonadales	Pseudomonadaceae	Pseudomonas
BDV14_contig_1253	2.63	92.2	iPHoP-RF;94.40	Bacteria	Bacteroidota	Bacteroidia	Bacteroidales	Bacteroidaceae	Bacteroides
BDV14_contig_1292	13.91	93.9	iPHoP-RF;95.70	Bacteria	Proteobacteria	Alphaproteobacteria	Rhizobiales	Xanthobacteraceae	Bradyrhizobium
BDV14_contig_1292	13.91	93.1	iPHoP-RF;95.10	Bacteria	Proteobacteria	Alphaproteobacteria	Rhizobiales	Xanthobacteraceae
BDV14_contig_1318	2.33	93.9	iPHoP-RF;95.70	Bacteria	Actinobacteriota	Actinomycetia	Mycobacteriales	Mycobacteriaceae	Mycobacterium
BDV14_contig_1356	4.72	93.8	CRISPR;95.60	Bacteria	Actinobacteriota	Coriobacteriia	Coriobacteriales	Coriobacteriaceae	Collinsella
BDV14_contig_143	9.61	95.9	iPHoP-RF;97.10	Bacteria	Actinobacteriota	Actinomycetia	Mycobacteriales	Mycobacteriaceae	Mycobacterium
BDV14_contig_1432	4.39	95.9	iPHoP-RF;97.10	Bacteria	Acidobacteriota	Acidobacteriae	UBA7541	UBA7541	UBA7541
BDV14_contig_149	7.44	94.5	iPHoP-RF;96.10	Bacteria	Proteobacteria	Alphaproteobacteria	Rhizobiales	Xanthobacteraceae	Bradyrhizobium
BDV14_contig_1500	2.77	95.9	iPHoP-RF;97.10	Bacteria	Proteobacteria	Alphaproteobacteria	Rhizobiales	Xanthobacteraceae	Bradyrhizobium
BDV14_contig_1526	8.4	93.9	iPHoP-RF;95.70 blast;90.90	Bacteria	Acidobacteriota	Acidobacteriae	Acidobacteriales	Acidobacteriaceae	Edaphobacter
BDV14_contig_1526	8.4	90.2	blast;92.70 iPHoP-RF;68.40	Bacteria	Acidobacteriota	Acidobacteriae	Acidobacteriales	Acidobacteriaceae	Silvibacterium
BDV14_contig_1559	4.76	93.5	iPHoP-RF;95.40	Bacteria	Acidobacteriota	Acidobacteriae	Acidobacteriales	Acidobacteriaceae	Terracidiphilus
BDV14_contig_1570	1.69	95.3	iPHoP-RF;96.70	Bacteria	Actinobacteriota	Actinomycetia	Mycobacteriales	Mycobacteriaceae	Mycobacterium
BDV14_contig_1596	7.44	94.9	iPHoP-RF;96.40	Bacteria	Acidobacteriota	Acidobacteriae	UBA7541	UBA7541	UBA7541
BDV14_contig_1757	9.72	94.2	blast;95.90 iPHoP-RF;93.10	Bacteria	Proteobacteria	Alphaproteobacteria	Rhizobiales	Xanthobacteraceae	Bradyrhizobium
BDV14_contig_1778	4.75	94.5	iPHoP-RF;96.10	Bacteria	Proteobacteria	Alphaproteobacteria	Rhizobiales	Xanthobacteraceae	Bradyrhizobium
BDV14_contig_1797	5.03	95.9	iPHoP-RF;97.10	Bacteria	Actinobacteriota	Actinomycetia	Mycobacteriales	Mycobacteriaceae	Mycobacterium
BDV14_contig_1816	44.35	92.7	blast;94.80 iPHoP-RF;92.40	Bacteria	Proteobacteria	Alphaproteobacteria	Rhizobiales	Xanthobacteraceae	Bradyrhizobium
BDV14_contig_1823	4.85	99.7	iPHoP-RF;97.10 RaFAH;95.20	Bacteria	Actinobacteriota	Actinomycetia	Mycobacteriales	Mycobacteriaceae	Mycobacterium
BDV14_contig_1837	1.81	91.6	blast;93.90	Bacteria	Actinobacteriota	Actinomycetia	Actinomycetales	Microbacteriaceae	Rhodoglobus
BDV14_contig_1843	3.15	95.9	iPHoP-RF;97.10	Bacteria	Proteobacteria	Alphaproteobacteria	Rhizobiales	Xanthobacteraceae	Bradyrhizobium
BDV14_contig_1843	3.15	93.9	iPHoP-RF;95.70	Bacteria	Proteobacteria	Alphaproteobacteria	Rhizobiales	Xanthobacteraceae
BDV14_contig_1892	5.34	94.9	iPHoP-RF;96.40	Bacteria	Actinobacteriota	Actinomycetia	Mycobacteriales	Mycobacteriaceae	Mycobacterium
BDV14_contig_1938	4.35	91.4	iPHoP-RF;93.70	Archaea	Methanobacteriota	Thermococci	Methanofastidiosales	Methanofastidiosaceae	Methanofastidiosum
BDV14_contig_201		90.7	iPHoP-RF;93.10	Bacteria	Actinobacteriota	Actinomycetia	Actinomycetales	Micrococcaceae	Arthrobacter
BDV14_contig_2037	3.47	91.4	blast;93.70 iPHoP-RF;51.70	Bacteria	Actinobacteriota	Actinomycetia	Mycobacteriales	Pseudonocardiaceae	Kutzneria
BDV14_contig_2065	3.76	91.8	iPHoP-RF;94.10	Bacteria	Acidobacteriota	Acidobacteriae	Acidobacteriales	Koribacteraceae	Sulfotelmatobacter
BDV14_contig_2081	5.26	94.9	iPHoP-RF;96.40	Bacteria	Actinobacteriota	Actinomycetia	Mycobacteriales	Mycobacteriaceae	Mycobacterium
BDV14_contig_2144	1.82	95.9	iPHoP-RF;97.10	Bacteria	Actinobacteriota	Actinomycetia	Mycobacteriales	Mycobacteriaceae	Mycobacterium
BDV14_contig_2229	3.9	93.9	iPHoP-RF;95.70	Bacteria	Actinobacteriota	Actinomycetia	Mycobacteriales	Mycobacteriaceae	Mycobacterium
BDV14_contig_2242_fragment_1	5.98	95.9	iPHoP-RF;97.10	Bacteria	Proteobacteria	Alphaproteobacteria	Rhizobiales	Xanthobacteraceae	Bradyrhizobium
BDV14_contig_2242_fragment_1	5.98	95.3	iPHoP-RF;96.70	Bacteria	Proteobacteria	Alphaproteobacteria	Rhizobiales	Xanthobacteraceae
BDV14_contig_2242_fragment_1	5.98	95.3	iPHoP-RF;96.70	Bacteria	Proteobacteria	Alphaproteobacteria	Rhizobiales	Xanthobacteraceae	62-47
BDV14_contig_227	36.83	93.1	iPHoP-RF;95.10 blast;93.70	Bacteria	Proteobacteria	Alphaproteobacteria	Rhizobiales	Xanthobacteraceae	Bradyrhizobium
BDV14_contig_2287	2.06	95.3	iPHoP-RF;96.70	Bacteria	Actinobacteriota	Actinomycetia	Mycobacteriales	Mycobacteriaceae	Mycobacterium
BDV14_contig_2291	3.45	94.9	iPHoP-RF;96.40	Bacteria	Acidobacteriota	Acidobacteriae	UBA7541	UBA7541	UBA7541
BDV14_contig_2351	2.53	92.6	iPHoP-RF;94.70	Bacteria	Proteobacteria	Alphaproteobacteria	Rhizobiales	Xanthobacteraceae	Bradyrhizobium
BDV14_contig_2496	19.58	95.3	iPHoP-RF;96.70	Bacteria	Actinobacteriota	Actinomycetia	Mycobacteriales	Mycobacteriaceae	Mycobacterium
BDV14_contig_2505	7.44	93.5	iPHoP-RF;95.40	Bacteria	Proteobacteria	Alphaproteobacteria	Rhizobiales	Xanthobacteraceae	Bradyrhizobium
BDV14_contig_2524	1.9	93.5	iPHoP-RF;95.40	Bacteria	Proteobacteria	Gammaproteobacteria	Burkholderiales	Burkholderiaceae	Rhodoferax
BDV14_contig_2552	2.99	90.3	iPHoP-RF;92.80	Bacteria	Proteobacteria	Gammaproteobacteria	Enterobacterales	Enterobacteriaceae	Citrobacter
BDV14_contig_2574	4.89	90.3	iPHoP-RF;92.80	Bacteria	Bacteroidota	Bacteroidia	Chitinophagales	Chitinophagaceae	Puia
BDV14_contig_2575	17.16	94.2	RaFAH;87.20 iPHoP-RF;83.90	Bacteria	Actinobacteriota	Actinomycetia	Mycobacteriales	Mycobacteriaceae	Mycobacterium
BDV14_contig_2617	3.79	90.7	iPHoP-RF;93.10 CRISPR;60.90	Bacteria	Actinobacteriota	Actinomycetia	Streptomycetales	Streptomycetaceae	Streptomyces
BDV14_contig_2662	1.34	92.2	iPHoP-RF;94.40	Bacteria	Actinobacteriota	Actinomycetia	Mycobacteriales	Mycobacteriaceae	Corynebacterium
BDV14_contig_2694	3.33	90.7	iPHoP-RF;93.10	Bacteria	Actinobacteriota	Actinomycetia	Mycobacteriales	Mycobacteriaceae	Mycobacterium
BDV14_contig_275	7.43	95.3	iPHoP-RF;96.70	Bacteria	Proteobacteria	Alphaproteobacteria	Rhizobiales	Xanthobacteraceae	Bradyrhizobium
BDV14_contig_275	7.43	92.2	iPHoP-RF;94.40	Bacteria	Proteobacteria	Alphaproteobacteria	Rhizobiales	Xanthobacteraceae	Afipia
BDV14_contig_275	7.43	91.8	iPHoP-RF;94.10	Bacteria	Proteobacteria	Alphaproteobacteria	Rhizobiales	Xanthobacteraceae
BDV14_contig_275	7.43	91.8	iPHoP-RF;94.10	Bacteria	Proteobacteria	Alphaproteobacteria	Rhizobiales	Xanthobacteraceae	Nitrobacter
BDV14_contig_2786	9.64	95.9	iPHoP-RF;97.10	Bacteria	Proteobacteria	Alphaproteobacteria	Rhizobiales	Xanthobacteraceae	Bradyrhizobium
BDV14_contig_2808		92.6	iPHoP-RF;94.70	Bacteria	Acidobacteriota	Acidobacteriae	Acidobacteriales	Koribacteraceae	Sulfotelmatobacter
BDV14_contig_2834	6.67	91.4	iPHoP-RF;93.70	Bacteria	Acidobacteriota	Acidobacteriae	Bryobacterales	Bryobacteraceae	Fen-178
BDV14_contig_2871	5.36	93.1	iPHoP-RF;95.10	Bacteria	Actinobacteriota	Actinomycetia	Mycobacteriales	Mycobacteriaceae	Mycobacterium
BDV14_contig_296	3.2	91.4	iPHoP-RF;93.70	Bacteria	Proteobacteria	Alphaproteobacteria	Rhizobiales	Xanthobacteraceae	Bradyrhizobium
BDV14_contig_2985	1.1	95.9	iPHoP-RF;97.10	Bacteria	Acidobacteriota	Acidobacteriae	Acidobacteriales	Koribacteraceae	Sulfotelmatobacter
BDV14_contig_2985	1.1	95.3	iPHoP-RF;96.70	Bacteria	Acidobacteriota	Acidobacteriae	UBA7541	UBA7541	UBA7541
BDV14_contig_3002	4.08	93.1	iPHoP-RF;95.10	Bacteria	Proteobacteria	Alphaproteobacteria	Rhizobiales	Xanthobacteraceae	Bradyrhizobium
BDV14_contig_301	5.96	91.8	iPHoP-RF;94.10	Bacteria	Proteobacteria	Alphaproteobacteria	Rhizobiales	Xanthobacteraceae	Bradyrhizobium
BDV14_contig_3115	3.09	90.7	iPHoP-RF;93.10	Bacteria	Proteobacteria	Gammaproteobacteria	Enterobacterales	Enterobacteriaceae	Moellerella
BDV14_contig_3135	8.79	94.5	iPHoP-RF;96.10	Bacteria	Acidobacteriota	Acidobacteriae	Acidobacteriales	Koribacteraceae	Sulfotelmatobacter
BDV14_contig_3176	6.7	95.9	iPHoP-RF;97.10	Bacteria	Proteobacteria	Alphaproteobacteria	Rhizobiales	Xanthobacteraceae	Bradyrhizobium
BDV14_contig_3196	4.26	95.9	iPHoP-RF;97.10	Bacteria	Proteobacteria	Alphaproteobacteria	Rhizobiales	Rhizobiaceae	Rhizobium
BDV14_contig_3224	2.5	95.3	iPHoP-RF;96.70	Bacteria	Actinobacteriota	Actinomycetia	Mycobacteriales	Mycobacteriaceae	Mycobacterium
BDV14_contig_3244	4.1	95.3	iPHoP-RF;96.70	Bacteria	Actinobacteriota	Actinomycetia	Mycobacteriales	Mycobacteriaceae	Mycobacterium
BDV14_contig_3284	11.34	92.6	iPHoP-RF;94.70	Bacteria	Proteobacteria	Alphaproteobacteria	Rhizobiales	Xanthobacteraceae	Bradyrhizobium
BDV14_contig_3373	3.56	93.9	iPHoP-RF;95.70	Bacteria	Cyanobacteria	Cyanobacteriia	PCC-6307	Cyanobiaceae	Prochlorococcus
BDV14_contig_34	2.9	93.1	iPHoP-RF;95.10	Bacteria	Actinobacteriota	Actinomycetia	Propionibacteriales	Nocardioidaceae	Aeromicrobium
BDV14_contig_3438	5.79	90.3	iPHoP-RF;92.80 CRISPR;64.60	Bacteria	Actinobacteriota	Actinomycetia	Streptomycetales	Streptomycetaceae	Streptomyces
BDV14_contig_3490	3.38	94.9	iPHoP-RF;96.40	Bacteria	Actinobacteriota	Actinomycetia	Mycobacteriales	Mycobacteriaceae	Mycobacterium
BDV14_contig_3561	10.74	93.9	iPHoP-RF;95.70	Bacteria	Actinobacteriota	Actinomycetia	Streptomycetales	Streptomycetaceae	Streptomyces
BDV14_contig_3635	24.59	92.2	iPHoP-RF;94.40 blast;94.20	Bacteria	Proteobacteria	Alphaproteobacteria	Rhizobiales	Xanthobacteraceae	Bradyrhizobium
BDV14_contig_372	15.07	93.5	iPHoP-RF;95.40 blast;94.40	Bacteria	Actinobacteriota	Actinomycetia	Mycobacteriales	Mycobacteriaceae	Nocardia
BDV14_contig_3724	8.76	93.5	iPHoP-RF;95.40	Bacteria	Proteobacteria	Alphaproteobacteria	Rhizobiales	Xanthobacteraceae	Bradyrhizobium
BDV14_contig_3728	8.4	93.1	iPHoP-RF;95.10	Bacteria	Proteobacteria	Alphaproteobacteria	Rhizobiales	Xanthobacteraceae	Bradyrhizobium
BDV14_contig_3788	8.9	91	blast;93.40	Bacteria	Proteobacteria	Alphaproteobacteria	Acetobacterales	Acetobacteraceae	Gluconacetobacter
BDV14_contig_3791	1.2	94	CRISPR;95.80	Bacteria	Actinobacteriota	Actinomycetia	Streptomycetales	Streptomycetaceae	Streptomyces
BDV14_contig_389		91.8	iPHoP-RF;94.10	Bacteria	Actinobacteriota	Actinomycetia	Mycobacteriales	Mycobacteriaceae	Mycobacterium
BDV14_contig_421	16.17	99.3	iPHoP-RF;97.10 RaFAH;90.40	Bacteria	Actinobacteriota	Actinomycetia	Mycobacteriales	Mycobacteriaceae	Mycobacterium
BDV14_contig_470	2.98	94.5	iPHoP-RF;96.10	Bacteria	Actinobacteriota	Actinomycetia	Actinomycetales	Micrococcaceae	Arthrobacter
BDV14_contig_482	3.48	90.3	iPHoP-RF;92.80	Bacteria	Proteobacteria	Alphaproteobacteria	Rhizobiales	Xanthobacteraceae	Bradyrhizobium
BDV14_contig_490	11.77	91.8	iPHoP-RF;94.10	Bacteria	Actinobacteriota	Actinomycetia	Mycobacteriales	Mycobacteriaceae	Mycobacterium
BDV14_contig_515	3.12	91	iPHoP-RF;93.40	Bacteria	Proteobacteria	Gammaproteobacteria	Enterobacterales	Enterobacteriaceae	Serratia
BDV14_contig_525	4.99	92.2	iPHoP-RF;94.40	Bacteria	Proteobacteria	Gammaproteobacteria	Burkholderiales	Burkholderiaceae	Cupriavidus
BDV14_contig_525	4.99	91	iPHoP-RF;93.40	Bacteria	Proteobacteria	Gammaproteobacteria	Burkholderiales	Burkholderiaceae	Ralstonia
BDV14_contig_562	5.82	90.7	iPHoP-RF;93.10	Bacteria	Acidobacteriota	Acidobacteriae	UBA7541	UBA7541	UBA7541
BDV14_contig_573	12.55	95.9	iPHoP-RF;97.10	Bacteria	Actinobacteriota	Actinomycetia	Mycobacteriales	Mycobacteriaceae	Mycobacterium
BDV14_contig_578	5.54	91.8	iPHoP-RF;94.10	Bacteria	Actinobacteriota	Actinomycetia	Mycobacteriales	Mycobacteriaceae	Mycobacterium
BDV14_contig_588	3.66	91.4	iPHoP-RF;93.70	Bacteria	Verrucomicrobiota	Verrucomicrobiae	Chthoniobacterales	UBA10450	AV80
BDV14_contig_608	5.9	92.6	iPHoP-RF;94.70	Bacteria	Bacteroidota	Bacteroidia	Sphingobacteriales	Sphingobacteriaceae	Mucilaginibacter
BDV14_contig_653	13.69	91.8	iPHoP-RF;94.10	Bacteria	Proteobacteria	Alphaproteobacteria	Rhizobiales	Xanthobacteraceae	Bradyrhizobium
BDV14_contig_668	3.41	95.9	iPHoP-RF;97.10	Bacteria	Actinobacteriota	Actinomycetia	Mycobacteriales	Mycobacteriaceae	Mycobacterium
BDV14_contig_680	3.33	90.7	iPHoP-RF;93.10	Bacteria	Proteobacteria	Alphaproteobacteria	Rhizobiales	Xanthobacteraceae	Bradyrhizobium
BDV14_contig_724	1.92	91	iPHoP-RF;93.40	Bacteria	Acidobacteriota	Acidobacteriae	Acidobacteriales	Koribacteraceae	Sulfotelmatobacter
BDV14_contig_760	3.33	93.9	iPHoP-RF;95.70	Bacteria	Acidobacteriota	Acidobacteriae	Acidobacteriales	Acidobacteriaceae	Edaphobacter
BDV14_contig_760	3.33	93.5	iPHoP-RF;95.40	Bacteria	Acidobacteriota	Acidobacteriae	Acidobacteriales	Acidobacteriaceae	Granulicella
BDV14_contig_760	3.33	90.7	iPHoP-RF;93.10	Bacteria	Acidobacteriota	Acidobacteriae	Acidobacteriales	Acidobacteriaceae
BDV14_contig_777	2.84	94.5	iPHoP-RF;96.10	Bacteria	Proteobacteria	Alphaproteobacteria	Rhizobiales	Xanthobacteraceae	Bradyrhizobium
BDV14_contig_783	2.88	90.3	iPHoP-RF;92.80	Bacteria	Actinobacteriota	Actinomycetia	Mycobacteriales	Mycobacteriaceae	Mycobacterium
BDV14_contig_830	9.16	98.8	iPHoP-RF;96.10 RaFAH;88.80	Bacteria	Actinobacteriota	Actinomycetia	Mycobacteriales	Mycobacteriaceae	Mycobacterium
BDV14_contig_90	8.2	93.1	iPHoP-RF;95.10	Bacteria	Actinobacteriota	Actinomycetia	Mycobacteriales	Mycobacteriaceae	Mycobacterium
BDV14_contig_920	25.21	93.9	iPHoP-RF;95.70	Bacteria	Actinobacteriota	Actinomycetia	Mycobacteriales	Mycobacteriaceae	Mycobacterium
BDV14_contig_924	4.39	90.4	blast;92.90 iPHoP-RF;86.30 CRISPR;67.80	Bacteria	Actinobacteriota	Actinomycetia	Streptomycetales	Streptomycetaceae	Streptomyces
BDV14_contig_937	10.41	91	iPHoP-RF;93.40	Bacteria	Proteobacteria	Alphaproteobacteria	Rhizobiales	Xanthobacteraceae	Bradyrhizobium
BDV14_contig_942	2.19	93.5	iPHoP-RF;95.40	Bacteria	Actinobacteriota	Actinomycetia	Mycobacteriales	Mycobacteriaceae	Nocardia
BDV14_contig_992	2	94.5	iPHoP-RF;96.10	Bacteria	Actinobacteriota	Actinomycetia	Streptomycetales	Streptomycetaceae	Streptomyces
BDV15_contig_1721	1.78	91	iPHoP-RF;93.40	Bacteria	Proteobacteria	Alphaproteobacteria	Rhizobiales	Rhizobiaceae	Allorhizobium
BDV15_contig_1782	6.45	93.1	iPHoP-RF;95.10	Bacteria	Proteobacteria	Alphaproteobacteria	Rhizobiales	Rhizobiaceae	Rhizobium
BDV15_contig_1814	11.91	95.9	iPHoP-RF;97.10	Bacteria	Proteobacteria	Alphaproteobacteria	Rhizobiales	Xanthobacteraceae	Bradyrhizobium
BDV15_contig_1814	11.91	95.3	iPHoP-RF;96.70	Bacteria	Proteobacteria	Alphaproteobacteria	Rhizobiales	Xanthobacteraceae	Nitrobacter
BDV15_contig_1814	11.91	94.9	iPHoP-RF;96.40	Bacteria	Proteobacteria	Alphaproteobacteria	Rhizobiales	Xanthobacteraceae
BDV15_contig_1814	11.91	94.9	iPHoP-RF;96.40	Bacteria	Proteobacteria	Alphaproteobacteria	Rhizobiales	Xanthobacteraceae	Afipia
BDV15_contig_1814	11.91	92.2	iPHoP-RF;94.40	Bacteria	Proteobacteria	Alphaproteobacteria	Rhizobiales	Xanthobacteraceae	62-47
BDV15_contig_3067	3.88	90.7	iPHoP-RF;93.10	Bacteria	Proteobacteria	Alphaproteobacteria	Rhizobiales	Xanthobacteraceae	Bradyrhizobium
BDV15_contig_3074	17.84	98.1	CRISPR;98.60	Bacteria	Actinobacteriota	Coriobacteriia	Coriobacteriales	Coriobacteriaceae	Collinsella
BDV15_contig_3182	4.16	91.2	blast;93.60 iPHoP-RF;76.60	Bacteria	Proteobacteria	Alphaproteobacteria	Micropepsales	Micropepsaceae	Rhizomicrobium
BDV15_contig_3184	3.52	94.5	RaFAH;96.10	Bacteria	Bacteroidota	Bacteroidia	Bacteroidales	Bacteroidaceae	Bacteroides
BDV15_contig_815	3.21	90.7	iPHoP-RF;93.10	Bacteria	Proteobacteria	Alphaproteobacteria	Caulobacterales	Caulobacteraceae	Caulobacter
BDV15_contig_905	14.82	91	blast;93.40 iPHoP-RF;90.10 CRISPR;56.80	Bacteria	Actinobacteriota	Actinomycetia	Streptomycetales	Streptomycetaceae	Streptomyces
BDV15_contig_1012	4.51	91.1	blast;93.50 iPHoP-RF;90.80	Bacteria	Proteobacteria	Gammaproteobacteria	Burkholderiales	SG8-39	SCGC-AG-212-J23
BDV15_contig_1056	3.22	94.9	iPHoP-RF;96.40	Bacteria	Actinobacteriota	Actinomycetia	Mycobacteriales	Mycobacteriaceae	Mycobacterium
BDV15_contig_1080	5.3	95.9	iPHoP-RF;97.10	Bacteria	Bacteroidota	Bacteroidia	Sphingobacteriales	Sphingobacteriaceae	Mucilaginibacter
BDV15_contig_1088	4.6	93.9	iPHoP-RF;95.70	Bacteria	Proteobacteria	Alphaproteobacteria	Rhizobiales	Xanthobacteraceae	Bradyrhizobium
BDV15_contig_1171		95.3	iPHoP-RF;96.70	Bacteria	Acidobacteriota	Acidobacteriae	Acidobacteriales	Koribacteraceae	Sulfotelmatobacter
BDV15_contig_1197	6.95	96.4	iPHoP-RF;96.40 RaFAH;64.70	Bacteria	Actinobacteriota	Actinomycetia	Mycobacteriales	Mycobacteriaceae	Mycobacterium
BDV15_contig_1216	5.21	93.9	iPHoP-RF;95.70	Bacteria	Proteobacteria	Alphaproteobacteria	Rhizobiales	Xanthobacteraceae	Bradyrhizobium
BDV15_contig_1252	9.75	91.4	iPHoP-RF;93.70	Bacteria	Bacteroidota	Bacteroidia	Sphingobacteriales	Sphingobacteriaceae	Mucilaginibacter
BDV15_contig_1287	5.93	90.3	iPHoP-RF;92.80	Bacteria	Actinobacteriota	Actinomycetia	Mycobacteriales	Mycobacteriaceae	Mycobacterium
BDV15_contig_1302	3.92	92.2	iPHoP-RF;94.40	Bacteria	Proteobacteria	Alphaproteobacteria	Rhizobiales	Aestuariivirgaceae	Aestuariivirga
BDV15_contig_1366	4.47	94.9	iPHoP-RF;96.40	Bacteria	Proteobacteria	Alphaproteobacteria	Rhizobiales	Xanthobacteraceae	Bradyrhizobium
BDV15_contig_138	5.46	94.6	blast;96.20 iPHoP-RF;70.40	Bacteria	Proteobacteria	Gammaproteobacteria	Burkholderiales	SG8-39	SCGC-AG-212-J23
BDV15_contig_1382	18.45	93.1	iPHoP-RF;95.10	Bacteria	Proteobacteria	Alphaproteobacteria	Rhizobiales	Xanthobacteraceae	Bradyrhizobium
BDV15_contig_1413	2.8	90.3	iPHoP-RF;92.80	Bacteria	Actinobacteriota	Actinomycetia	Mycobacteriales	Mycobacteriaceae	Mycobacterium
BDV15_contig_1416		91	iPHoP-RF;93.40	Bacteria	Proteobacteria	Gammaproteobacteria	Enterobacterales	Enterobacteriaceae	Xenorhabdus
BDV15_contig_1490	6.81	91	iPHoP-RF;93.40	Bacteria	Proteobacteria	Alphaproteobacteria	Sphingomonadales	Sphingomonadaceae	Sphingobium
BDV15_contig_150	3.27	94.9	iPHoP-RF;96.40	Bacteria	Proteobacteria	Alphaproteobacteria	Rhizobiales	Xanthobacteraceae	Bradyrhizobium
BDV15_contig_150	3.27	93.2	blast;95.20 iPHoP-RF;91.10	Bacteria	Proteobacteria	Alphaproteobacteria	Rhizobiales	Xanthobacteraceae
BDV15_contig_1549	4.99	95.9	iPHoP-RF;97.10	Bacteria	Actinobacteriota	Actinomycetia	Mycobacteriales	Mycobacteriaceae	Mycobacterium
BDV15_contig_1591	4.67	95.9	iPHoP-RF;97.10	Bacteria	Acidobacteriota	Acidobacteriae	Acidobacteriales	Acidobacteriaceae	Edaphobacter
BDV15_contig_163	3.19	95.9	iPHoP-RF;97.10	Bacteria	Proteobacteria	Alphaproteobacteria	Rhizobiales	Xanthobacteraceae	Bradyrhizobium
BDV15_contig_1631	4.8	91.4	iPHoP-RF;93.70	Bacteria	Actinobacteriota	Actinomycetia	Actinomycetales	Micrococcaceae	Paenarthrobacter
BDV15_contig_1646		95.9	iPHoP-RF;97.10	Bacteria	Actinobacteriota	Actinomycetia	Actinomycetales	Micrococcaceae	Arthrobacter
BDV15_contig_1651	13.72	93.6	iPHoP-RF;94.70 RaFAH;57.90	Bacteria	Actinobacteriota	Actinomycetia	Mycobacteriales	Mycobacteriaceae	Mycobacterium
BDV15_contig_1676	5.41	90.9	blast;93.30	Bacteria	Actinobacteriota	Actinomycetia	Streptosporangiales	Streptosporangiaceae	Trebonia
BDV15_contig_1690	7.35	90.7	iPHoP-RF;93.10	Bacteria	Proteobacteria	Alphaproteobacteria	Rhizobiales	Xanthobacteraceae	Bradyrhizobium
BDV15_contig_17	3.22	92.6	iPHoP-RF;94.70	Bacteria	Acidobacteriota	Acidobacteriae	Acidobacteriales	Acidobacteriaceae	Edaphobacter
BDV15_contig_1743	11.79	94.5	iPHoP-RF;96.10	Bacteria	Proteobacteria	Alphaproteobacteria	Rhizobiales	Xanthobacteraceae	Bradyrhizobium
BDV15_contig_1758	7.98	95.9	iPHoP-RF;97.10 blast;90.30	Bacteria	Proteobacteria	Alphaproteobacteria	Rhizobiales	Xanthobacteraceae	Bradyrhizobium
BDV15_contig_1758	7.98	94.5	iPHoP-RF;96.10	Bacteria	Proteobacteria	Alphaproteobacteria	Rhizobiales	Xanthobacteraceae
BDV15_contig_1758	7.98	91	iPHoP-RF;93.40	Bacteria	Proteobacteria	Alphaproteobacteria	Rhizobiales	Xanthobacteraceae	62-47
BDV15_contig_1786	2.85	93.5	iPHoP-RF;95.40	Bacteria	Acidobacteriota	Acidobacteriae	UBA7541	UBA7541	UBA7541
BDV15_contig_1790	3.97	93.5	iPHoP-RF;95.40	Bacteria	Proteobacteria	Alphaproteobacteria	Rhizobiales	Xanthobacteraceae	Bradyrhizobium
BDV15_contig_1813	5.66	91	iPHoP-RF;93.40	Bacteria	Proteobacteria	Alphaproteobacteria	Caulobacterales	Caulobacteraceae	Phenylobacterium
BDV15_contig_1819	6.72	92.2	iPHoP-RF;94.40	Bacteria	Proteobacteria	Gammaproteobacteria	Burkholderiales	Burkholderiaceae	Caballeronia
BDV15_contig_1846	2.14	91	iPHoP-RF;93.40	Bacteria	Proteobacteria	Gammaproteobacteria	Pseudomonadales	Halieaceae	Halioglobus
BDV15_contig_1846	2.14	90.7	iPHoP-RF;93.10	Bacteria	Proteobacteria	Gammaproteobacteria	Pseudomonadales	Halieaceae	Kineobactrum
BDV15_contig_1865	8.24	91.8	iPHoP-RF;94.10	Bacteria	Myxococcota	Myxococcia	Myxococcales	Myxococcaceae	Myxococcus
BDV15_contig_189	1.03	95.9	iPHoP-RF;97.10	Bacteria	Actinobacteriota	Actinomycetia	Mycobacteriales	Mycobacteriaceae	Mycobacterium
BDV15_contig_1899	1.71	91.5	CRISPR;93.80 iPHoP-RF;87.60	Bacteria	Actinobacteriota	Actinomycetia	Mycobacteriales	Mycobacteriaceae	Mycobacterium
BDV15_contig_1907	7.54	94.9	iPHoP-RF;96.40	Bacteria	Proteobacteria	Gammaproteobacteria	Burkholderiales	Burkholderiaceae	Variovorax
BDV15_contig_1907	7.54	94.5	iPHoP-RF;96.10	Bacteria	Proteobacteria	Gammaproteobacteria	Burkholderiales	Burkholderiaceae	Ramlibacter
BDV15_contig_1907	7.54	93.9	iPHoP-RF;95.70	Bacteria	Proteobacteria	Gammaproteobacteria	Burkholderiales	Burkholderiaceae	Xenophilus
BDV15_contig_1907	7.54	93.5	iPHoP-RF;95.40	Bacteria	Proteobacteria	Gammaproteobacteria	Burkholderiales	Burkholderiaceae	ALPHA2B
BDV15_contig_1907	7.54	90.3	iPHoP-RF;92.80	Bacteria	Proteobacteria	Gammaproteobacteria	Burkholderiales	Burkholderiaceae	Rhodoferax
BDV15_contig_1943	4.13	92.2	iPHoP-RF;94.40	Bacteria	Actinobacteriota	Actinomycetia	Mycobacteriales	Mycobacteriaceae	Mycobacterium
BDV15_contig_2098	4.03	91.4	iPHoP-RF;93.70	Bacteria	Gemmatimonadota	Gemmatimonadetes	Gemmatimonadales	GWC2-71-9	20CM-2-65-7
BDV15_contig_211	1.67	90.7	blast;93.10 iPHoP-RF;88.90	Bacteria	Bacteroidota	Bacteroidia	Chitinophagales	Chitinophagaceae	Puia
BDV15_contig_2127_fragment_1	6.32	93.5	iPHoP-RF;95.40	Bacteria	Proteobacteria	Alphaproteobacteria	Rhizobiales	Xanthobacteraceae	Bradyrhizobium
BDV15_contig_2127_fragment_2	6	95.9	iPHoP-RF;97.10	Bacteria	Proteobacteria	Alphaproteobacteria	Rhizobiales	Xanthobacteraceae	Bradyrhizobium
BDV15_contig_2158	6.78	91.4	iPHoP-RF;93.70	Bacteria	Proteobacteria	Alphaproteobacteria	Rhizobiales	Xanthobacteraceae	Bradyrhizobium
BDV15_contig_2273	5.21	93.5	iPHoP-RF;95.40	Bacteria	Actinobacteriota	Actinomycetia	Mycobacteriales	Mycobacteriaceae	Mycobacterium
BDV15_contig_2278	2.66	95.9	iPHoP-RF;97.10 CRISPR;92.10	Bacteria	Actinobacteriota	Actinomycetia	Mycobacteriales	Mycobacteriaceae	Mycobacterium
BDV15_contig_2298	3.9	93.9	iPHoP-RF;95.70	Bacteria	Acidobacteriota	Acidobacteriae	UBA7541	UBA7541	UBA7541
BDV15_contig_2298	3.9	93.5	iPHoP-RF;95.40	Bacteria	Acidobacteriota	Acidobacteriae	Acidobacteriales	Koribacteraceae	Sulfotelmatobacter
BDV15_contig_2311	4.11	91.4	blast;93.70 iPHoP-RF;70.40	Bacteria	Bacteroidota	Bacteroidia	Chitinophagales	Chitinophagaceae	Puia
BDV15_contig_2341	3.16	90.3	iPHoP-RF;92.80	Bacteria	Bacteroidota	Bacteroidia	Bacteroidales	Paludibacteraceae	RF16
BDV15_contig_236	6.41	92.2	iPHoP-RF;94.40	Bacteria	Bacteroidota	Bacteroidia	Chitinophagales	Chitinophagaceae	Puia
BDV15_contig_2399	5.86	91.8	iPHoP-RF;94.10	Bacteria	Actinobacteriota	Actinomycetia	Mycobacteriales	Mycobacteriaceae	Mycobacterium
BDV15_contig_24	5.78	93.9	iPHoP-RF;95.70	Bacteria	Actinobacteriota	Actinomycetia	Streptomycetales	Streptomycetaceae	Streptomyces
BDV15_contig_2440	1.88	94.9	blast;96.40 iPHoP-RF;69.30	Bacteria	Actinobacteriota	Actinomycetia	Streptomycetales	Catenulisporaceae	Catenulispora
BDV15_contig_2454		91.8	iPHoP-RF;94.10	Bacteria	Proteobacteria	Gammaproteobacteria	Burkholderiales	Burkholderiaceae	Paraburkholderia
BDV15_contig_2454		91.4	iPHoP-RF;93.70	Bacteria	Proteobacteria	Gammaproteobacteria	Burkholderiales	Burkholderiaceae	Caballeronia
BDV15_contig_2476	5.54	95.9	iPHoP-RF;97.10	Bacteria	Actinobacteriota	Actinomycetia	Mycobacteriales	Mycobacteriaceae	Mycobacterium
BDV15_contig_248	6.5	95.9	iPHoP-RF;97.10	Bacteria	Bacteroidota	Bacteroidia	Sphingobacteriales	Sphingobacteriaceae	Mucilaginibacter
BDV15_contig_2576	10.37	91	RaFAH;93.40	Bacteria	Bacteroidota	Bacteroidia	Bacteroidales	Bacteroidaceae	Bacteroides
BDV15_contig_2587	7.87	92.6	iPHoP-RF;94.70	Bacteria	Actinobacteriota	Actinomycetia	Mycobacteriales	Mycobacteriaceae	Mycobacterium
BDV15_contig_2591	17.1	91.8	iPHoP-RF;94.10	Bacteria	Proteobacteria	Alphaproteobacteria	Rhizobiales	Xanthobacteraceae	Bradyrhizobium
BDV15_contig_2624	1.52	91	iPHoP-RF;93.40	Bacteria	Actinobacteriota	Actinomycetia	Mycobacteriales	Mycobacteriaceae	Mycobacterium
BDV15_contig_2635	2.11	95.9	iPHoP-RF;97.10	Bacteria	Actinobacteriota	Actinomycetia	Mycobacteriales	Mycobacteriaceae	Mycobacterium
BDV15_contig_2681	8.75	94.9	iPHoP-RF;96.40	Bacteria	Proteobacteria	Alphaproteobacteria	Rhizobiales	Xanthobacteraceae	Bradyrhizobium
BDV15_contig_2686	11.41	95.9	iPHoP-RF;97.10	Bacteria	Bacteroidota	Bacteroidia	Sphingobacteriales	Sphingobacteriaceae	Mucilaginibacter
BDV15_contig_2698	4.89	94.9	iPHoP-RF;96.40	Bacteria	Proteobacteria	Alphaproteobacteria	Rhizobiales	Xanthobacteraceae	Bradyrhizobium
BDV15_contig_273	33.14	93.1	iPHoP-RF;95.10	Bacteria	Proteobacteria	Gammaproteobacteria	Pseudomonadales	Halomonadaceae	Halomonas
BDV15_contig_273	33.14	90.7	iPHoP-RF;93.10	Bacteria	Proteobacteria	Gammaproteobacteria	Pseudomonadales	Halomonadaceae	Halomonas
BDV15_contig_2767	5.07	95.3	iPHoP-RF;96.70	Bacteria	Proteobacteria	Alphaproteobacteria	Rhizobiales	Xanthobacteraceae	Bradyrhizobium
BDV15_contig_2767	5.07	92.6	iPHoP-RF;94.70	Bacteria	Proteobacteria	Alphaproteobacteria	Rhizobiales	Xanthobacteraceae	Rhodopseudomonas
BDV15_contig_277	21.29	91	iPHoP-RF;93.40	Bacteria	Proteobacteria	Gammaproteobacteria	Burkholderiales	Burkholderiaceae	Bordetella
BDV15_contig_2798	8.65	92.2	iPHoP-RF;94.40 blast;92.00	Bacteria	Proteobacteria	Alphaproteobacteria	Rhizobiales	Xanthobacteraceae	Bradyrhizobium
BDV15_contig_284	4.16	90.7	iPHoP-RF;93.10	Bacteria	Actinobacteriota	Actinomycetia	Propionibacteriales	Nocardioidaceae	Aeromicrobium
BDV15_contig_2858	4.4	100	CRISPR;98.40 RaFAH;97.80 iPHoP-RF;97.10	Bacteria	Actinobacteriota	Actinomycetia	Streptomycetales	Streptomycetaceae	Streptomyces
BDV15_contig_2917	1.6	94.5	iPHoP-RF;96.10	Bacteria	Proteobacteria	Alphaproteobacteria	Rhizobiales	Xanthobacteraceae	Bradyrhizobium
BDV15_contig_2954	1.49	91.4	iPHoP-RF;93.70	Bacteria	Proteobacteria	Gammaproteobacteria	Burkholderiales	Burkholderiaceae	Paraburkholderia
BDV15_contig_2954	1.49	90.3	iPHoP-RF;92.80	Bacteria	Proteobacteria	Gammaproteobacteria	Burkholderiales	Burkholderiaceae	Caballeronia
BDV15_contig_299	6.38	95.3	iPHoP-RF;96.70	Bacteria	Actinobacteriota	Actinomycetia	Mycobacteriales	Mycobacteriaceae	Mycobacterium
BDV15_contig_3057	10.33	96.7	blast;97.70 iPHoP-RF;85.70	Bacteria	Proteobacteria	Alphaproteobacteria	Rhizobiales	Rhizobiaceae	Aminobacter
BDV15_contig_3057	10.33	91	iPHoP-RF;93.40	Bacteria	Proteobacteria	Alphaproteobacteria	Rhizobiales	Rhizobiaceae	Mesorhizobium
BDV15_contig_3129	8.59	93.9	iPHoP-RF;95.70	Bacteria	Bacteroidota	Bacteroidia	Sphingobacteriales	Sphingobacteriaceae	Mucilaginibacter
BDV15_contig_3131	28.27	91	iPHoP-RF;93.40	Bacteria	Proteobacteria	Gammaproteobacteria	Burkholderiales	Nitrosomonadaceae	Nitrosomonas
BDV15_contig_316	8.35	92.6	iPHoP-RF;94.70 blast;91.20	Bacteria	Proteobacteria	Alphaproteobacteria	Rhizobiales	Xanthobacteraceae	Bradyrhizobium
BDV15_contig_316	8.35	92.2	iPHoP-RF;94.40	Bacteria	Proteobacteria	Alphaproteobacteria	Rhizobiales	Xanthobacteraceae
BDV15_contig_3181	10.17	93.1	iPHoP-RF;95.10	Bacteria	Proteobacteria	Gammaproteobacteria	Enterobacterales	Vibrionaceae	Vibrio
BDV15_contig_3226	7.63	94.9	iPHoP-RF;96.40	Archaea	Asgardarchaeota	Lokiarchaeia	Helarchaeales	HEL-GB-A	HEL-GB-A
BDV15_contig_3226	7.63	93.9	iPHoP-RF;95.70	Archaea	Asgardarchaeota	Lokiarchaeia	CR-4	SOKP01	SDNM01
BDV15_contig_3226	7.63	91	iPHoP-RF;93.40	Bacteria	Cyanobacteria	Cyanobacteriia	PCC-6307	Cyanobiaceae	Prochlorococcus
BDV15_contig_3228	17.35	95.2	RaFAH;95.80 iPHoP-RF;60.10	Bacteria	Bacteroidota	Bacteroidia	Bacteroidales	Bacteroidaceae	Bacteroides
BDV15_contig_3299	3.92	94.9	iPHoP-RF;96.40	Bacteria	Proteobacteria	Gammaproteobacteria	SAR86	D2472	SAR86A
BDV15_contig_361	7.94	92.6	iPHoP-RF;94.70	Bacteria	Proteobacteria	Alphaproteobacteria	Rhizobiales	Xanthobacteraceae	Bradyrhizobium
BDV15_contig_419	12.51	97.5	iPHoP-RF;94.40 RaFAH;84.30	Bacteria	Actinobacteriota	Actinomycetia	Mycobacteriales	Mycobacteriaceae	Mycobacterium
BDV15_contig_458	38.43	90.7	iPHoP-RF;93.10	Bacteria	Actinobacteriota	Actinomycetia	Mycobacteriales	Mycobacteriaceae	Mycobacterium
BDV15_contig_495	5.23	94.5	iPHoP-RF;96.10	Bacteria	Proteobacteria	Alphaproteobacteria	Rhizobiales	Rhizobiaceae	Rhizobium
BDV15_contig_51	11.28	91.8	iPHoP-RF;94.10	Bacteria	Bacteroidota	Bacteroidia	Sphingobacteriales	Sphingobacteriaceae
BDV15_contig_522	8.3	95.9	iPHoP-RF;97.10	Bacteria	Proteobacteria	Alphaproteobacteria	Rhizobiales	Xanthobacteraceae	Bradyrhizobium
BDV15_contig_579		95.9	iPHoP-RF;97.10	Bacteria	Acidobacteriota	Acidobacteriae	Acidobacteriales	Koribacteraceae	Sulfotelmatobacter
BDV15_contig_586	4.39	93.5	iPHoP-RF;95.40	Bacteria	Bacteroidota	Bacteroidia	Bacteroidales	Bacteroidaceae	Prevotella
BDV15_contig_596	5.68	95.3	iPHoP-RF;96.70	Bacteria	Proteobacteria	Alphaproteobacteria	Rhizobiales	Xanthobacteraceae	Bradyrhizobium
BDV15_contig_670	2.65	91	iPHoP-RF;93.40	Bacteria	Actinobacteriota	Actinomycetia	Mycobacteriales	Mycobacteriaceae	Mycobacterium
BDV15_contig_688	8.78	95.3	iPHoP-RF;96.70	Bacteria	Proteobacteria	Alphaproteobacteria	Rhizobiales	Xanthobacteraceae	Bradyrhizobium
BDV15_contig_7	4.71	91.4	blast;93.70 iPHoP-RF;82.20	Bacteria	Acidobacteriota	Thermoanaerobaculia	Gp7-AA8	Gp7-AA8
BDV15_contig_702	22.25	94.5	iPHoP-RF;96.10	Bacteria	Actinobacteriota	Actinomycetia	Mycobacteriales	Mycobacteriaceae	Mycobacterium
BDV15_contig_807	2.98	94.9	iPHoP-RF;96.40	Bacteria	Acidobacteriota	Acidobacteriae	UBA7541	UBA7541	UBA7541
BDV15_contig_874		92.2	iPHoP-RF;94.40	Bacteria	Acidobacteriota	Acidobacteriae	Acidobacteriales	Acidobacteriaceae	Terracidiphilus
BDV15_contig_901	1.36	90.3	iPHoP-RF;92.80	Bacteria	Cyanobacteria	Cyanobacteriia	PCC-6307	Cyanobiaceae	Prochlorococcus
BDV15_contig_926	5.58	94.9	iPHoP-RF;96.40	Bacteria	Actinobacteriota	Actinomycetia	Mycobacteriales	Mycobacteriaceae	Mycobacterium
BDV15_contig_956	5.11	90.3	iPHoP-RF;92.80	Bacteria	Proteobacteria	Alphaproteobacteria	Rhizobiales	Xanthobacteraceae	Bradyrhizobium
BDV15_contig_957	9.24	93.1	iPHoP-RF;95.10	Bacteria	Proteobacteria	Gammaproteobacteria	Pseudomonadales	Pseudomonadaceae	Pseudomonas
BDV15_contig_996	5.17	92.2	iPHoP-RF;94.40	Bacteria	Cyanobacteria	Cyanobacteriia	PCC-6307	Cyanobiaceae	Prochlorococcus
BDV15_contig_996	5.17	90.3	iPHoP-RF;92.80	Bacteria	Cyanobacteria	Cyanobacteriia	PCC-6307	Cyanobiaceae	Prochlorococcus
BDV15_contig_997	21.09	98.8	CRISPR;99.10 iPHoP-RF;97.10 blast;93.20	Bacteria	Actinobacteriota	Actinomycetia	Streptomycetales	Streptomycetaceae	Streptomyces
BDV15_contig_997	21.09	91.6	CRISPR;93.90 iPHoP-RF;88.50	Bacteria	Actinobacteriota	Actinomycetia	Streptomycetales	Streptomycetaceae	Streptomyces
BDV15_contig_103	11.31	95.9	iPHoP-RF;97.10	Bacteria	Actinobacteriota	Actinomycetia	Mycobacteriales	Mycobacteriaceae	Mycobacterium
BDV15_contig_1086	6.81	92.2	iPHoP-RF;94.40	Bacteria	Proteobacteria	Gammaproteobacteria	Legionellales	Legionellaceae	Legionella
BDV15_contig_1141	7.37	91.6	blast;93.90 iPHoP-RF;80.60	Bacteria	Proteobacteria	Gammaproteobacteria	Burkholderiales	Burkholderiaceae	Burkholderia
BDV15_contig_116	5.3	93.9	iPHoP-RF;95.70	Bacteria	Proteobacteria	Gammaproteobacteria	Burkholderiales	Burkholderiaceae	Duganella
BDV15_contig_1178	2.38	93.5	iPHoP-RF;95.40	Bacteria	Proteobacteria	Gammaproteobacteria	Ectothiorhodospirales	Thioalkalivibrionaceae	Thioalkalivibrio
BDV15_contig_1185	4.94	93.5	iPHoP-RF;95.40	Bacteria	Proteobacteria	Alphaproteobacteria	Rhizobiales	Xanthobacteraceae	Bradyrhizobium
BDV15_contig_120	6.46	91.8	iPHoP-RF;94.10	Bacteria	Acidobacteriota	Acidobacteriae	Acidobacteriales	Acidobacteriaceae	Terracidiphilus
BDV15_contig_1206	21.04	90.7	iPHoP-RF;93.10 blast;91.10	Bacteria	Proteobacteria	Alphaproteobacteria	Rhizobiales	Xanthobacteraceae	Bradyrhizobium
BDV15_contig_1208	4.33	91.4	iPHoP-RF;93.70	Bacteria	Acidobacteriota	Acidobacteriae	UBA7541	UBA7541	UBA7541
BDV15_contig_1224	22.88	99.9	RaFAH;97.40 iPHoP-RF;97.10	Bacteria	Actinobacteriota	Actinomycetia	Mycobacteriales	Mycobacteriaceae	Mycobacterium
BDV15_contig_1292	6.6	93.9	iPHoP-RF;95.70	Bacteria	Actinobacteriota	Actinomycetia	Mycobacteriales	Mycobacteriaceae	Mycobacterium
BDV15_contig_1427	5.43	94.9	iPHoP-RF;96.40	Bacteria	Proteobacteria	Alphaproteobacteria	Rhizobiales	f	A
BDV15_contig_1427	5.43	93.1	iPHoP-RF;95.10	Bacteria	Proteobacteria	Alphaproteobacteria	Rhizobiales	f	A
BDV15_contig_1429	9.32	90.3	iPHoP-RF;92.80	Bacteria	Actinobacteriota	Actinomycetia	Streptomycetales	Streptomycetaceae	Streptomyces
BDV15_contig_1498	5.44	90.3	iPHoP-RF;92.80	Bacteria	Proteobacteria	Alphaproteobacteria	Rhizobiales	Xanthobacteraceae	Afipia
BDV15_contig_1498	5.44	90.3	iPHoP-RF;92.80	Bacteria	Proteobacteria	Alphaproteobacteria	Rhizobiales	Xanthobacteraceae	Nitrobacter
BDV15_contig_1530	1.6	92.5	blast;94.60 iPHoP-RF;70.40	Bacteria	Proteobacteria	Alphaproteobacteria	Caulobacterales	Caulobacteraceae	Brevundimonas
BDV15_contig_1570	4.51	94.5	iPHoP-RF;96.10	Bacteria	Proteobacteria	Gammaproteobacteria	Burkholderiales	Burkholderiaceae	Caballeronia
BDV15_contig_1628	4.94	93.1	iPHoP-RF;95.10	Bacteria	Bacteroidota	Bacteroidia	Sphingobacteriales	Sphingobacteriaceae	Mucilaginibacter
BDV15_contig_1632	4.68	93.9	iPHoP-RF;95.70	Bacteria	Proteobacteria	Gammaproteobacteria	Burkholderiales	Burkholderiaceae	Paraburkholderia
BDV15_contig_1644	8	91	iPHoP-RF;93.40	Bacteria	Actinobacteriota	Actinomycetia	Mycobacteriales	Mycobacteriaceae	Mycobacterium
BDV15_contig_1670	6.13	95.9	iPHoP-RF;97.10	Bacteria	Acidobacteriota	Acidobacteriae	UBA7541	UBA7541	UBA7541
BDV15_contig_1670	6.13	92.6	iPHoP-RF;94.70	Bacteria	Acidobacteriota	Acidobacteriae	UBA7541	UBA7541	QHYP01
BDV15_contig_1672		92.6	iPHoP-RF;94.70	Bacteria	Verrucomicrobiota	Verrucomicrobiae	Pedosphaerales	UBA11358	UBA11358
BDV15_contig_1714	6.89	94.2	CRISPR;95.90 iPHoP-RF;54.90	Bacteria	Actinobacteriota	Actinomycetia	Streptomycetales	Streptomycetaceae	Streptomyces
BDV15_contig_1730	27.73	93.6	RaFAH;87.70 iPHoP-RF;81.60	Bacteria	Actinobacteriota	Actinomycetia	Mycobacteriales	Mycobacteriaceae	Mycobacterium
BDV15_contig_1796	6.05	90.7	iPHoP-RF;93.10	Bacteria	Proteobacteria	Alphaproteobacteria	Rhizobiales	Xanthobacteraceae	Bradyrhizobium
BDV15_contig_1867	5.75	90.3	iPHoP-RF;92.80	Bacteria	Proteobacteria	Gammaproteobacteria	Burkholderiales	Burkholderiaceae	AKCV01
BDV15_contig_192	7.1	93.1	iPHoP-RF;95.10	Bacteria	Proteobacteria	Gammaproteobacteria	Enterobacterales	Enterobacteriaceae	Serratia
BDV15_contig_192	7.1	92.6	iPHoP-RF;94.70	Bacteria	Proteobacteria	Gammaproteobacteria	Enterobacterales	Enterobacteriaceae	Chania
BDV15_contig_192	7.1	91.4	iPHoP-RF;93.70	Bacteria	Proteobacteria	Gammaproteobacteria	Enterobacterales	Enterobacteriaceae	Serratia
BDV15_contig_192	7.1	91	iPHoP-RF;93.40	Bacteria	Proteobacteria	Gammaproteobacteria	Enterobacterales	Enterobacteriaceae	Serratia
BDV15_contig_1985	3.39	91	iPHoP-RF;93.40	Bacteria	Proteobacteria	Gammaproteobacteria	Burkholderiales	Burkholderiaceae	Caballeronia
BDV15_contig_2018	7.68	90.7	iPHoP-RF;93.10	Bacteria	Proteobacteria	Gammaproteobacteria	Burkholderiales	Burkholderiaceae	Herminiimonas
BDV15_contig_2038	4.01	95.3	iPHoP-RF;96.70	Bacteria	Actinobacteriota	Actinomycetia	Streptomycetales	Streptomycetaceae	Streptomyces
BDV15_contig_2126	3.92	95.9	iPHoP-RF;97.10	Bacteria	Acidobacteriota	Acidobacteriae	Acidobacteriales	Koribacteraceae	Sulfotelmatobacter
BDV15_contig_2131	4.01	91.4	blast;93.70 iPHoP-RF;93.40	Bacteria	Actinobacteriota	Actinomycetia	Mycobacteriales	Micromonosporaceae	Actinoplanes
BDV15_contig_2145	11.17	98.8	iPHoP-RF;97.10 blast;92.40 RaFAH;84.30	Bacteria	Actinobacteriota	Actinomycetia	Mycobacteriales	Mycobacteriaceae	Mycobacterium
BDV15_contig_2147	14.65	95.9	iPHoP-RF;97.10	Bacteria	Bacteroidota	Bacteroidia	Sphingobacteriales	Sphingobacteriaceae	Mucilaginibacter
BDV15_contig_2149	2.68	94.5	iPHoP-RF;96.10	Bacteria	Patescibacteria	Saccharimonadia	Saccharimonadales	UBA4665	CAILQE01
BDV15_contig_2149	2.68	93.9	iPHoP-RF;95.70	Bacteria	Patescibacteria	Saccharimonadia	Saccharimonadales	UBA4665
BDV15_contig_2149	2.68	91.8	iPHoP-RF;94.10	Bacteria	Firmicutes	Bacilli	Lactobacillales	Lactobacillaceae	Lactobacillus
BDV15_contig_2149	2.68	90.7	iPHoP-RF;93.10	Bacteria	Firmicutes	Bacilli	ML615J-28	CAG-698
BDV15_contig_2210	5.91	92.6	iPHoP-RF;94.70	Bacteria	Proteobacteria	Alphaproteobacteria	Rhizobiales	Xanthobacteraceae	Bradyrhizobium
BDV15_contig_222	1.16	94.2	blast;95.90 iPHoP-RF;89.50	Bacteria	Actinobacteriota	Actinomycetia	Streptomycetales	Streptomycetaceae	Streptomyces
BDV15_contig_2255	4.29	91	iPHoP-RF;93.40	Bacteria	Proteobacteria	Alphaproteobacteria	Rhizobiales	Rhizobiaceae
BDV15_contig_2292	7.6	95.9	iPHoP-RF;97.10	Bacteria	Proteobacteria	Alphaproteobacteria	Rhizobiales	Xanthobacteraceae	Bradyrhizobium
BDV15_contig_235	6.1	92.2	iPHoP-RF;94.40	Bacteria	Acidobacteriota	Acidobacteriae	Acidobacteriales	Koribacteraceae	Sulfotelmatobacter
BDV15_contig_244	6.08	93.2	blast;95.20 iPHoP-RF;56.00	Bacteria	Proteobacteria	Alphaproteobacteria	Rhizobiales	Xanthobacteraceae	Bradyrhizobium
BDV15_contig_245	2.56	95.9	iPHoP-RF;97.10	Bacteria	Actinobacteriota	Actinomycetia	Mycobacteriales	Mycobacteriaceae	Mycobacterium
BDV15_contig_2467	1.58	93.1	iPHoP-RF;95.10	Bacteria	Proteobacteria	Alphaproteobacteria	Rhizobiales	Xanthobacteraceae	Bradyrhizobium
BDV15_contig_2467	1.58	91	iPHoP-RF;93.40	Bacteria	Proteobacteria	Alphaproteobacteria	Rhizobiales	Xanthobacteraceae	Nitrobacter
BDV15_contig_2513	5.94	95.3	iPHoP-RF;96.70	Bacteria	Actinobacteriota	Actinomycetia	Mycobacteriales	Mycobacteriaceae	Mycobacterium
BDV15_contig_2546	5.96	95.3	iPHoP-RF;96.70	Bacteria	Acidobacteriota	Acidobacteriae	Acidobacteriales	Acidobacteriaceae	Edaphobacter
BDV15_contig_2546	5.96	93.5	iPHoP-RF;95.40	Bacteria	Acidobacteriota	Acidobacteriae	Acidobacteriales	Acidobacteriaceae	Granulicella
BDV15_contig_2546	5.96	90.3	iPHoP-RF;92.80	Bacteria	Acidobacteriota	Acidobacteriae	Acidobacteriales	Acidobacteriaceae
BDV15_contig_2549	25.96	95.3	iPHoP-RF;96.70	Bacteria	Actinobacteriota	Actinomycetia	Mycobacteriales	Mycobacteriaceae	Mycobacterium
BDV15_contig_266	3.86	91.6	blast;93.90 iPHoP-RF;92.40	Bacteria	Proteobacteria	Alphaproteobacteria	Rhizobiales	Xanthobacteraceae	Bradyrhizobium
BDV15_contig_2697	5.71	94.9	iPHoP-RF;96.40	Bacteria	Acidobacteriota	Acidobacteriae	Acidobacteriales	Koribacteraceae	Sulfotelmatobacter
BDV15_contig_2697	5.71	93.1	iPHoP-RF;95.10	Bacteria	Acidobacteriota	Acidobacteriae	UBA7541	UBA7541	UBA7541
BDV15_contig_2732	6.04	90.3	RaFAH;92.80	Bacteria	Proteobacteria	Gammaproteobacteria	Pseudomonadales	Moraxellaceae	Acinetobacter
BDV15_contig_2779	4	92.6	iPHoP-RF;94.70	Bacteria	Actinobacteriota	Actinomycetia	Mycobacteriales	Mycobacteriaceae	Mycobacterium
BDV15_contig_2816	2.08	90.7	iPHoP-RF;93.10	Bacteria	Bacteroidota	Bacteroidia	Bacteroidales	Bacteroidaceae	Prevotella
BDV15_contig_2853	18.2	93.9	iPHoP-RF;95.70	Bacteria	Actinobacteriota	Actinomycetia	Mycobacteriales	Mycobacteriaceae	Mycobacterium
BDV15_contig_29	1.99	95.9	iPHoP-RF;97.10	Bacteria	Actinobacteriota	Actinomycetia	Mycobacteriales	Mycobacteriaceae	Mycobacterium
BDV15_contig_2944	7.69	92.6	iPHoP-RF;94.70	Bacteria	Proteobacteria	Gammaproteobacteria	Burkholderiales	Burkholderiaceae	Polynucleobacter
BDV15_contig_3051	5.44	91.8	iPHoP-RF;94.10	Bacteria	Proteobacteria	Alphaproteobacteria	Rhizobiales	Xanthobacteraceae	Bradyrhizobium
BDV15_contig_3064	2.7	93.1	iPHoP-RF;95.10	Bacteria	Acidobacteriota	Acidobacteriae	Acidobacteriales	Koribacteraceae	Sulfotelmatobacter
BDV15_contig_3108	7.08	93.9	iPHoP-RF;95.70	Bacteria	Bacteroidota	Bacteroidia	Sphingobacteriales	Sphingobacteriaceae	Mucilaginibacter
BDV15_contig_3121	4.61	90.3	iPHoP-RF;92.80	Bacteria	Acidobacteriota	Acidobacteriae	Acidobacteriales	Acidobacteriaceae	Edaphobacter
BDV15_contig_3150	4.98	93.5	iPHoP-RF;95.40	Bacteria	Proteobacteria	Gammaproteobacteria	Burkholderiales	Burkholderiaceae	Caballeronia
BDV15_contig_3150	4.98	93.5	iPHoP-RF;95.40	Bacteria	Proteobacteria	Gammaproteobacteria	Burkholderiales	Burkholderiaceae	Paraburkholderia
BDV15_contig_3172	4.21	90.7	iPHoP-RF;93.10	Bacteria	Patescibacteria	Paceibacteria	UBA9983	f	g
BDV15_contig_3201	7.97	90.7	iPHoP-RF;93.10	Archaea	Methanobacteriota	Methanobacteria	Methanobacteriales	Methanobacteriaceae	Methanobacterium
BDV15_contig_3202	8.06	91.1	blast;93.50 iPHoP-RF;66.80	Bacteria	Acidobacteriota	Blastocatellia	Pyrinomonadales	Pyrinomonadaceae	UBA11740
BDV15_contig_3236	3.54	91	blast;93.40	Bacteria	Elusimicrobiota	Elusimicrobia	UBA1565	UBA9628	GWA2-66-18
BDV15_contig_3276	4.81	93.9	iPHoP-RF;95.70	Bacteria	Proteobacteria	Gammaproteobacteria	SAR86	D2472	MED-G78
BDV15_contig_3292	5.42	91.4	iPHoP-RF;93.70	Bacteria	Actinobacteriota	Actinomycetia	Mycobacteriales	Mycobacteriaceae	Mycobacterium
BDV15_contig_366	7.73	94.9	iPHoP-RF;96.40	Bacteria	Actinobacteriota	Actinomycetia	Mycobacteriales	Mycobacteriaceae	Mycobacterium
BDV15_contig_382	14.39	91.8	iPHoP-RF;94.10	Bacteria	Actinobacteriota	Actinomycetia	Mycobacteriales	Mycobacteriaceae	Mycobacterium
BDV15_contig_406	2.4	95.3	iPHoP-RF;96.70	Bacteria	Bacteroidota	Bacteroidia	Sphingobacteriales	Sphingobacteriaceae	Mucilaginibacter
BDV15_contig_433	9.98	90.3	iPHoP-RF;92.80	Bacteria	Proteobacteria	Alphaproteobacteria	Rhizobiales	Xanthobacteraceae	Bradyrhizobium
BDV15_contig_443	4.2	91.8	iPHoP-RF;94.10	Bacteria	Acidobacteriota	Acidobacteriae	Acidobacteriales	Acidobacteriaceae	Terracidiphilus
BDV15_contig_504	1.43	91	iPHoP-RF;93.40	Bacteria	Acidobacteriota	Acidobacteriae	Acidobacteriales	Koribacteraceae	Sulfotelmatobacter
BDV15_contig_513	2.31	90.7	iPHoP-RF;93.10	Bacteria	Proteobacteria	Alphaproteobacteria	Rhizobiales	Rhizobiaceae	Shinella
BDV15_contig_513	2.31	90.3	iPHoP-RF;92.80	Bacteria	Proteobacteria	Alphaproteobacteria	Rhizobiales	Rhizobiaceae	Rhizobium
BDV15_contig_52	2.68	92.2	iPHoP-RF;94.40	Bacteria	Proteobacteria	Gammaproteobacteria	Burkholderiales	Burkholderiaceae	AVCC01
BDV15_contig_52	2.68	91	iPHoP-RF;93.40	Bacteria	Proteobacteria	Gammaproteobacteria	Burkholderiales	Burkholderiaceae	Herminiimonas
BDV15_contig_52	2.68	91	iPHoP-RF;93.40	Bacteria	Proteobacteria	Gammaproteobacteria	Burkholderiales	Burkholderiaceae	Noviherbaspirillum
BDV15_contig_571	3.23	95.9	iPHoP-RF;97.10	Bacteria	Proteobacteria	Alphaproteobacteria	Rhizobiales	Xanthobacteraceae	Bradyrhizobium
BDV15_contig_640	3.25	90.3	iPHoP-RF;92.80	Bacteria	Proteobacteria	Gammaproteobacteria	Burkholderiales	Burkholderiaceae	Rhodoferax
BDV15_contig_660	2.83	91	iPHoP-RF;93.40	Archaea	Aenigmatarchaeota	c	A	GW2011-AR5	GCA-2688965
BDV15_contig_684	10.04	95.3	iPHoP-RF;96.70	Bacteria	Proteobacteria	Gammaproteobacteria	Pseudomonadales	Oleiphilaceae	Marinobacter
BDV15_contig_795	7.37	95.9	iPHoP-RF;97.10	Bacteria	Proteobacteria	Gammaproteobacteria	Burkholderiales	Burkholderiaceae	Rhodoferax
BDV15_contig_817	2.14	90.7	iPHoP-RF;93.10	Bacteria	Acidobacteriota	Acidobacteriae	Acidobacteriales	Acidobacteriaceae	Edaphobacter
BDV15_contig_875	2.8	95.9	iPHoP-RF;97.10	Bacteria	Acidobacteriota	Acidobacteriae	Acidobacteriales	Acidobacteriaceae	Edaphobacter
BDV15_contig_875	2.8	95.9	iPHoP-RF;97.10	Bacteria	Acidobacteriota	Acidobacteriae	Acidobacteriales	Acidobacteriaceae	Granulicella
BDV15_contig_875	2.8	91.4	iPHoP-RF;93.70	Bacteria	Acidobacteriota	Acidobacteriae	Acidobacteriales	Acidobacteriaceae
BDV15_contig_876	9.16	91.2	blast;93.60 iPHoP-RF;59.20	Bacteria	Proteobacteria	Alphaproteobacteria	Caulobacterales	Caulobacteraceae	Brevundimonas
BDV15_contig_892	7.44	91.4	iPHoP-RF;93.70	Bacteria	Bacteroidota	Bacteroidia	Sphingobacteriales	Sphingobacteriaceae	Mucilaginibacter
BDV15_contig_1215	5.9	92.6	iPHoP-RF;94.70	Bacteria	Proteobacteria	Alphaproteobacteria	Rhizobiales	Xanthobacteraceae	Bradyrhizobium
BDV15_contig_1513	7.52	95.9	iPHoP-RF;97.10	Bacteria	Actinobacteriota	Actinomycetia	Mycobacteriales	Mycobacteriaceae	Mycobacterium
BDV15_contig_1601	4.54	91	iPHoP-RF;93.40	Bacteria	Actinobacteriota	Actinomycetia	Mycobacteriales	Mycobacteriaceae	Mycobacterium
BDV15_contig_1677	5.1	94.5	iPHoP-RF;96.10 blast;91.50	Bacteria	Proteobacteria	Alphaproteobacteria	Rhizobiales	Xanthobacteraceae	Bradyrhizobium
BDV15_contig_1680	3.28	90.7	iPHoP-RF;93.10	Bacteria	Proteobacteria	Alphaproteobacteria	Rhizobiales	Xanthobacteraceae	Bradyrhizobium
BDV15_contig_1733	6.62	95.9	iPHoP-RF;97.10	Bacteria	Actinobacteriota	Actinomycetia	Mycobacteriales	Mycobacteriaceae	Mycobacterium
BDV15_contig_1873	5.36	90.7	iPHoP-RF;93.10 blast;92.50	Bacteria	Acidobacteriota	Acidobacteriae	Acidobacteriales	Acidobacteriaceae	Edaphobacter
BDV15_contig_1941	6.2	93.1	iPHoP-RF;95.10	Bacteria	Proteobacteria	Alphaproteobacteria	Rhizobiales	Xanthobacteraceae	Bradyrhizobium
BDV15_contig_1948	24.15	94.9	iPHoP-RF;96.40	Bacteria	Actinobacteriota	Actinomycetia	Mycobacteriales	Mycobacteriaceae	Mycobacterium
BDV15_contig_2039	3.97	91	iPHoP-RF;93.40	Bacteria	Bacteroidota	Bacteroidia	Bacteroidales	Bacteroidaceae	Bacteroides
BDV15_contig_206	3.79	91.4	iPHoP-RF;93.70	Bacteria	Proteobacteria	Gammaproteobacteria	Pseudomonadales	Halomonadaceae	Zymobacter
BDV15_contig_206	3.79	91	iPHoP-RF;93.40	Bacteria	Proteobacteria	Gammaproteobacteria	Xanthomonadales	Rhodanobacteraceae	Dyella
BDV15_contig_2115	7.52	95.9	iPHoP-RF;97.10	Bacteria	Bacteroidota	Bacteroidia	Sphingobacteriales	Sphingobacteriaceae	Mucilaginibacter
BDV15_contig_2124	4.21	93.9	iPHoP-RF;95.70	Bacteria	Acidobacteriota	Acidobacteriae	Acidobacteriales	Koribacteraceae	Sulfotelmatobacter
BDV15_contig_2129	4.3	96.7	RaFAH;97.70	Bacteria	Actinobacteriota	Actinomycetia	Streptomycetales	Streptomycetaceae	Streptomyces
BDV15_contig_2176	17.7	92.1	RaFAH;90.70 iPHoP-RF;69.10	Bacteria	Actinobacteriota	Actinomycetia	Mycobacteriales	Mycobacteriaceae	Mycobacterium
BDV15_contig_2242	5.16	98.8	RaFAH;99.10 iPHoP-RF;50.40	Bacteria	Bacteroidota	Bacteroidia	Bacteroidales	Bacteroidaceae	Prevotella
BDV15_contig_2253	5.38	91.4	iPHoP-RF;93.70	Bacteria	Proteobacteria	Alphaproteobacteria	Sphingomonadales	Sphingomonadaceae	Sphingobium
BDV15_contig_2342	5.09	90.3	iPHoP-RF;92.80	Bacteria	Proteobacteria	Gammaproteobacteria	Burkholderiales	Burkholderiaceae	Ralstonia
BDV15_contig_2527	12.8	92.6	iPHoP-RF;94.70	Bacteria	Proteobacteria	Gammaproteobacteria	Pseudomonadales	Porticoccaceae	HTCC2207
BDV15_contig_2585	2.64	94.9	iPHoP-RF;96.40	Bacteria	Actinobacteriota	Actinomycetia	Mycobacteriales	Mycobacteriaceae	Mycobacterium
BDV15_contig_2657	5.83	91.4	iPHoP-RF;93.70	Bacteria	Proteobacteria	Gammaproteobacteria	Burkholderiales	Nitrosomonadaceae	Nitrosomonas
BDV15_contig_2677	21.04	91.8	iPHoP-RF;94.10	Bacteria	Actinobacteriota	Actinomycetia	Propionibacteriales	Kribbellaceae	Kribbella
BDV15_contig_2801	10.13	93.4	RaFAH;87.90 iPHoP-RF;80.60	Bacteria	Proteobacteria	Alphaproteobacteria	Rhizobiales	Xanthobacteraceae	Bradyrhizobium
BDV15_contig_2811	11.06	93.9	iPHoP-RF;95.70	Bacteria	Proteobacteria	Alphaproteobacteria	Rhizobiales	Xanthobacteraceae	Bradyrhizobium
BDV15_contig_2832	28.79	91	iPHoP-RF;93.40	Bacteria	Proteobacteria	Alphaproteobacteria	Rhizobiales	Xanthobacteraceae	Bradyrhizobium
BDV15_contig_2843	3.9	95.9	iPHoP-RF;97.10	Bacteria	Acidobacteriota	Acidobacteriae	Acidobacteriales	Koribacteraceae	Sulfotelmatobacter
BDV15_contig_2971	6.86	91.4	iPHoP-RF;93.70	Bacteria	Actinobacteriota	Actinomycetia	Mycobacteriales	Mycobacteriaceae	Mycobacterium
BDV15_contig_3061	13.04	94.2	CRISPR;95.90 iPHoP-RF;95.70 blast;92.20	Bacteria	Actinobacteriota	Actinomycetia	Streptomycetales	Streptomycetaceae	Streptomyces
BDV15_contig_3229	13.28	95.9	iPHoP-RF;97.10 blast;92.50	Bacteria	Bacteroidota	Bacteroidia	Sphingobacteriales	Sphingobacteriaceae	Mucilaginibacter
BDV15_contig_3248	11.8	94.5	iPHoP-RF;96.10	Bacteria	Proteobacteria	Alphaproteobacteria	Rhizobiales	Xanthobacteraceae	Bradyrhizobium
BDV15_contig_3255	5.82	95.3	iPHoP-RF;96.70	Bacteria	Proteobacteria	Alphaproteobacteria	Rhizobiales	Xanthobacteraceae	Bradyrhizobium
BDV15_contig_3279	10.34	91.4	iPHoP-RF;93.70	Bacteria	Proteobacteria	Alphaproteobacteria	Caulobacterales	Caulobacteraceae	Phenylobacterium
BDV15_contig_429	8.22	95.9	iPHoP-RF;97.10	Bacteria	Bacteroidota	Bacteroidia	Sphingobacteriales	Sphingobacteriaceae	Mucilaginibacter
BDV15_contig_462	6.97	95.3	iPHoP-RF;96.70	Bacteria	Proteobacteria	Alphaproteobacteria	Rhizobiales	Xanthobacteraceae	Bradyrhizobium
BDV15_contig_481	2.98	94.9	iPHoP-RF;96.40	Bacteria	Proteobacteria	Alphaproteobacteria	Rhizobiales	Xanthobacteraceae	Bradyrhizobium
BDV15_contig_49	4.19	94.5	iPHoP-RF;96.10	Bacteria	Proteobacteria	Alphaproteobacteria	Rhizobiales	Xanthobacteraceae	Bradyrhizobium
BDV15_contig_601	3.29	97.6	iPHoP-RF;97.10 RaFAH;70.70	Bacteria	Actinobacteriota	Actinomycetia	Mycobacteriales	Mycobacteriaceae	Mycobacterium
BDV15_contig_714	8.58	94.5	iPHoP-RF;96.10	Bacteria	Proteobacteria	Alphaproteobacteria	Rhizobiales	Xanthobacteraceae	Bradyrhizobium
BDV15_contig_714	8.58	93.5	iPHoP-RF;95.40	Bacteria	Proteobacteria	Alphaproteobacteria	Rhizobiales	Xanthobacteraceae
BDV15_contig_772	5.02	91	iPHoP-RF;93.40	Bacteria	Actinobacteriota	Actinomycetia	Mycobacteriales	Mycobacteriaceae	Mycobacterium
BDV15_contig_792	7.96	93.9	iPHoP-RF;95.70	Bacteria	Actinobacteriota	Actinomycetia	Mycobacteriales	Mycobacteriaceae	Mycobacterium
BDV15_contig_811	12.82	90.1	blast;92.60 iPHoP-RF;84.80	Bacteria	Proteobacteria	Alphaproteobacteria	Caulobacterales	Caulobacteraceae	Phenylobacterium
BDV15_contig_897	14.14	90.3	iPHoP-RF;92.80	Bacteria	Proteobacteria	Alphaproteobacteria	Rhizobiales	Xanthobacteraceae	Bradyrhizobium
BDV15_contig_935	6.25	93.1	iPHoP-RF;95.10	Bacteria	Bacteroidota	Bacteroidia	Chitinophagales	Chitinophagaceae	Puia
BDV16_contig_1034	6.5	95.9	iPHoP-RF;97.10	Bacteria	Actinobacteriota	Actinomycetia	Mycobacteriales	Mycobacteriaceae	Mycobacterium
BDV16_contig_1402	10.76	94	CRISPR;95.80	Bacteria	Actinobacteriota	Coriobacteriia	Coriobacteriales	Coriobacteriaceae	Collinsella
BDV16_contig_1430	9.06	91	iPHoP-RF;93.40	Bacteria	Actinobacteriota	Actinomycetia	Streptomycetales	Streptomycetaceae	Streptomyces
BDV16_contig_1516	5.28	93	blast;95.00	Bacteria	Actinobacteriota	Thermoleophilia	Solirubrobacterales	Solirubrobacteraceae	Palsa-465
BDV16_contig_1591		93.9	iPHoP-RF;95.70	Bacteria	Acidobacteriota	Acidobacteriae	Acidobacteriales	Koribacteraceae	Sulfotelmatobacter
BDV16_contig_1621	4.99	92.2	iPHoP-RF;94.40	Bacteria	Acidobacteriota	Acidobacteriae	Acidobacteriales	Koribacteraceae	Sulfotelmatobacter
BDV16_contig_1794		95.3	iPHoP-RF;96.70	Bacteria	Verrucomicrobiota	Verrucomicrobiae	Pedosphaerales	UBA11358	UBA11358
BDV16_contig_1893	6.99	92.6	iPHoP-RF;94.70	Bacteria	Proteobacteria	Alphaproteobacteria	Rhizobiales	Rhizobiaceae	Rhizobium
BDV16_contig_1915	3.65	92.2	iPHoP-RF;94.40	Bacteria	Proteobacteria	Alphaproteobacteria	Rhizobiales	Xanthobacteraceae	Bradyrhizobium
BDV16_contig_1915	3.65	91	iPHoP-RF;93.40	Bacteria	Proteobacteria	Alphaproteobacteria	Rhizobiales	Xanthobacteraceae	Afipia
BDV16_contig_2085	3.95	93.5	iPHoP-RF;95.40	Bacteria	Proteobacteria	Alphaproteobacteria	Rhizobiales	Xanthobacteraceae	Bradyrhizobium
BDV16_contig_2576	2.92	95.9	iPHoP-RF;97.10	Bacteria	Proteobacteria	Alphaproteobacteria	Rhizobiales	Xanthobacteraceae	Bradyrhizobium
BDV16_contig_2576	2.92	95.3	iPHoP-RF;96.70	Bacteria	Proteobacteria	Alphaproteobacteria	Rhizobiales	Xanthobacteraceae
BDV16_contig_2576	2.92	91.8	iPHoP-RF;94.10	Bacteria	Proteobacteria	Alphaproteobacteria	Rhizobiales	Xanthobacteraceae	62-47
BDV16_contig_2580		92.2	iPHoP-RF;94.40	Bacteria	Bacteroidota	Bacteroidia	Cytophagales	Cyclobacteriaceae	Roseivirga
BDV16_contig_2591	7.04	93.1	iPHoP-RF;95.10	Bacteria	Bacteroidota	Bacteroidia	Sphingobacteriales	Sphingobacteriaceae	Pedobacter
BDV16_contig_2666	3.76	95.9	iPHoP-RF;97.10	Bacteria	Actinobacteriota	Actinomycetia	Mycobacteriales	Mycobacteriaceae	Mycobacterium
BDV16_contig_2673	3.62	96	iPHoP-RF;97.10 RaFAH;52.40	Bacteria	Proteobacteria	Alphaproteobacteria	Rhizobiales	Xanthobacteraceae	Bradyrhizobium
BDV16_contig_2925	13.44	94.9	iPHoP-RF;96.40	Bacteria	Proteobacteria	Alphaproteobacteria	Rhizobiales	Xanthobacteraceae	Bradyrhizobium
BDV16_contig_2956	8.37	95.9	iPHoP-RF;97.10	Bacteria	Actinobacteriota	Actinomycetia	Mycobacteriales	Mycobacteriaceae	Mycobacterium
BDV16_contig_3230	2.59	95.9	iPHoP-RF;97.10	Bacteria	Proteobacteria	Alphaproteobacteria	Rhizobiales	Xanthobacteraceae	Bradyrhizobium
BDV16_contig_3230	2.59	91	iPHoP-RF;93.40	Bacteria	Proteobacteria	Alphaproteobacteria	Rhizobiales	Xanthobacteraceae
BDV16_contig_3447	10.73	93.9	iPHoP-RF;95.70	Bacteria	Proteobacteria	Alphaproteobacteria	Rhizobiales	Xanthobacteraceae	Afipia
BDV16_contig_3447	10.73	92.2	iPHoP-RF;94.40	Bacteria	Proteobacteria	Alphaproteobacteria	Rhizobiales	Xanthobacteraceae	Bradyrhizobium
BDV16_contig_350	7.82	91	iPHoP-RF;93.40 blast;92.10	Bacteria	Proteobacteria	Alphaproteobacteria	Rhizobiales	Xanthobacteraceae	Bradyrhizobium
BDV16_contig_3611	8.8	93.9	iPHoP-RF;95.70	Bacteria	Verrucomicrobiota	Verrucomicrobiae	Chthoniobacterales	UBA10450	Udaeobacter
BDV16_contig_3723	6.93	94.9	iPHoP-RF;96.40	Bacteria	Actinobacteriota	Actinomycetia	Mycobacteriales	Mycobacteriaceae	Mycobacterium
BDV16_contig_4268	2.94	94.9	iPHoP-RF;96.40	Bacteria	Actinobacteriota	Actinomycetia	Mycobacteriales	Mycobacteriaceae	Mycobacterium
BDV16_contig_442	20.08	90.3	iPHoP-RF;92.80	Bacteria	Actinobacteriota	Actinomycetia	Mycobacteriales	Mycobacteriaceae	Mycobacterium
BDV16_contig_449	12.91	95.3	iPHoP-RF;96.70 blast;92.00	Bacteria	Proteobacteria	Alphaproteobacteria	Rhizobiales	Xanthobacteraceae	Bradyrhizobium
BDV16_contig_518	5.79	93.5	blast;95.40	Bacteria	Actinobacteriota	Thermoleophilia	Solirubrobacterales	Solirubrobacteraceae	Palsa-465
BDV16_contig_529	3.61	90.3	iPHoP-RF;92.80	Bacteria	Actinobacteriota	Actinomycetia	Mycobacteriales	Mycobacteriaceae	Mycobacterium
BDV16_contig_559	9.24	93.9	iPHoP-RF;95.70	Bacteria	Proteobacteria	Alphaproteobacteria	Rhizobiales	Xanthobacteraceae	62-47
BDV16_contig_559	9.24	90.7	iPHoP-RF;93.10	Bacteria	Proteobacteria	Alphaproteobacteria	Rhizobiales	Xanthobacteraceae
BDV16_contig_675	10.32	95.9	iPHoP-RF;97.10	Bacteria	Proteobacteria	Alphaproteobacteria	Rhizobiales	Xanthobacteraceae	Bradyrhizobium
BDV16_contig_675	10.32	95.3	iPHoP-RF;96.70	Bacteria	Proteobacteria	Alphaproteobacteria	Rhizobiales	Xanthobacteraceae
BDV16_contig_675	10.32	93.5	iPHoP-RF;95.40	Bacteria	Proteobacteria	Alphaproteobacteria	Rhizobiales	Xanthobacteraceae	Tardiphaga
BDV16_contig_675	10.32	92.2	iPHoP-RF;94.40	Bacteria	Proteobacteria	Alphaproteobacteria	Rhizobiales	Xanthobacteraceae	62-47
BDV16_contig_675	10.32	90.3	iPHoP-RF;92.80	Bacteria	Proteobacteria	Alphaproteobacteria	Rhizobiales	Xanthobacteraceae	Afipia
BDV16_contig_699	7.54	92.2	iPHoP-RF;94.40	Bacteria	Proteobacteria	Alphaproteobacteria	Rhizobiales	Xanthobacteraceae	Bradyrhizobium
BDV16_contig_758	6.39	93.9	iPHoP-RF;95.70 blast;93.60	Bacteria	Bacteroidota	Bacteroidia	Sphingobacteriales	Sphingobacteriaceae	Mucilaginibacter
BDV16_contig_765	7.62	91	iPHoP-RF;93.40	Bacteria	Proteobacteria	Alphaproteobacteria	Rhizobiales	Xanthobacteraceae	Bradyrhizobium
BDV16_contig_860	3.68	94.2	blast;95.90 iPHoP-RF;75.70	Bacteria	Planctomycetota	Planctomycetes	Planctomycetales	Planctomycetaceae	Schlesneria
BDV16_contig_895	5.11	92.2	iPHoP-RF;94.40	Bacteria	Proteobacteria	Alphaproteobacteria	Rhizobiales	Xanthobacteraceae	Bradyrhizobium
BDV16_contig_895	5.11	90.7	iPHoP-RF;93.10	Bacteria	Proteobacteria	Alphaproteobacteria	Rhizobiales	Xanthobacteraceae	Afipia
BDV16_contig_949	9.06	92.6	iPHoP-RF;94.70	Bacteria	Actinobacteriota	Actinomycetia	Mycobacteriales	Mycobacteriaceae	Nocardia
BDV16_contig_1008	6.22	91	iPHoP-RF;93.40	Bacteria	Proteobacteria	Alphaproteobacteria	Rhizobiales	Xanthobacteraceae	Bradyrhizobium
BDV16_contig_1038	10.17	94.5	iPHoP-RF;96.10	Bacteria	Proteobacteria	Alphaproteobacteria	Rhizobiales	Xanthobacteraceae	Bradyrhizobium
BDV16_contig_1038	10.17	93.9	iPHoP-RF;95.70	Bacteria	Proteobacteria	Alphaproteobacteria	Rhizobiales	Xanthobacteraceae
BDV16_contig_1038	10.17	90.7	iPHoP-RF;93.10	Bacteria	Proteobacteria	Alphaproteobacteria	Rhizobiales	Xanthobacteraceae	Nitrobacter
BDV16_contig_1041	10.02	92.2	iPHoP-RF;94.40	Bacteria	Proteobacteria	Alphaproteobacteria	Rhizobiales	Xanthobacteraceae	Bradyrhizobium
BDV16_contig_1041	10.02	90.7	iPHoP-RF;93.10	Bacteria	Proteobacteria	Alphaproteobacteria	Rhizobiales	Xanthobacteraceae	Tardiphaga
BDV16_contig_1060	2.44	91.5	blast;93.80 iPHoP-RF;61.40	Bacteria	Proteobacteria	Alphaproteobacteria	Caulobacterales	Caulobacteraceae	Phenylobacterium
BDV16_contig_1067	1.78	93.5	iPHoP-RF;95.40	Bacteria	Actinobacteriota	Acidimicrobiia	Acidimicrobiales	UBA11606	VYCW01
BDV16_contig_1172	15.31	92.6	iPHoP-RF;94.70	Bacteria	Proteobacteria	Alphaproteobacteria	Rhizobiales	Xanthobacteraceae	Bradyrhizobium
BDV16_contig_1209	2.23	93.5	iPHoP-RF;95.40	Bacteria	Actinobacteriota	Actinomycetia	Mycobacteriales	Mycobacteriaceae	Mycobacterium
BDV16_contig_1308	6.43	90.3	iPHoP-RF;92.80	Bacteria	Acidobacteriota	Acidobacteriae	Acidobacteriales	Koribacteraceae	Sulfotelmatobacter
BDV16_contig_1311	3.96	91.4	iPHoP-RF;93.70	Bacteria	Proteobacteria	Gammaproteobacteria	Burkholderiales	Burkholderiaceae	Cupriavidus
BDV16_contig_1343	2.07	95.9	iPHoP-RF;97.10	Bacteria	Proteobacteria	Alphaproteobacteria	Rhizobiales	Xanthobacteraceae	Bradyrhizobium
BDV16_contig_1343	2.07	94.9	iPHoP-RF;96.40	Bacteria	Proteobacteria	Alphaproteobacteria	Rhizobiales	Xanthobacteraceae
BDV16_contig_1356	1.58	95.9	iPHoP-RF;97.10	Bacteria	Proteobacteria	Alphaproteobacteria	Rhizobiales	Xanthobacteraceae	Bradyrhizobium
BDV16_contig_1356	1.58	93.5	iPHoP-RF;95.40	Bacteria	Proteobacteria	Alphaproteobacteria	Rhizobiales	Xanthobacteraceae	Tardiphaga
BDV16_contig_1453	3.78	95.9	iPHoP-RF;97.10	Bacteria	Proteobacteria	Alphaproteobacteria	Rhizobiales	Xanthobacteraceae	Bradyrhizobium
BDV16_contig_1453	3.78	95.9	iPHoP-RF;97.10	Bacteria	Proteobacteria	Alphaproteobacteria	Rhizobiales	Xanthobacteraceae	Tardiphaga
BDV16_contig_148	6.13	94.9	iPHoP-RF;96.40	Bacteria	Acidobacteriota	Acidobacteriae	UBA7541	UBA7541	UBA7541
BDV16_contig_1485	2.91	91.4	iPHoP-RF;93.70	Bacteria	Acidobacteriota	Acidobacteriae	UBA7541	UBA7541	UBA7541
BDV16_contig_1547	1.76	92.2	iPHoP-RF;94.40	Bacteria	Acidobacteriota	Acidobacteriae	Acidobacteriales	Koribacteraceae	Sulfotelmatobacter
BDV16_contig_1568	21.5	91	iPHoP-RF;93.40	Bacteria	Actinobacteriota	Actinomycetia	Mycobacteriales	Mycobacteriaceae	Mycobacterium
BDV16_contig_1633	8.2	91.8	iPHoP-RF;94.10	Bacteria	Actinobacteriota	Actinomycetia	Mycobacteriales	Mycobacteriaceae	Mycobacterium
BDV16_contig_1649	4.25	95.9	iPHoP-RF;97.10	Bacteria	Proteobacteria	Alphaproteobacteria	Rhizobiales	Xanthobacteraceae	Bradyrhizobium
BDV16_contig_1691	6.13	91.8	iPHoP-RF;94.10	Bacteria	Proteobacteria	Gammaproteobacteria	Burkholderiales	Burkholderiaceae	Paraburkholderia
BDV16_contig_1700	4.3	95.9	iPHoP-RF;97.10	Bacteria	Proteobacteria	Alphaproteobacteria	Rhizobiales	Xanthobacteraceae	Bradyrhizobium
BDV16_contig_1700	4.3	92.6	iPHoP-RF;94.70	Bacteria	Proteobacteria	Alphaproteobacteria	Rhizobiales	Xanthobacteraceae
BDV16_contig_1700	4.3	92.6	iPHoP-RF;94.70	Bacteria	Proteobacteria	Alphaproteobacteria	Rhizobiales	Xanthobacteraceae	62-47
BDV16_contig_1708		93.1	iPHoP-RF;95.10	Bacteria	Actinobacteriota	Actinomycetia	Mycobacteriales	Mycobacteriaceae	Mycobacterium
BDV16_contig_1708		93	CRISPR;95.00	Bacteria	Actinobacteriota	Actinomycetia	Streptomycetales	Streptomycetaceae	Streptomyces
BDV16_contig_1710	26.34	91.1	blast;93.50	Bacteria	Proteobacteria	Gammaproteobacteria	Burkholderiales	Burkholderiaceae	Variovorax
BDV16_contig_1712	9.9	91.1	blast;93.50 iPHoP-RF;81.60	Bacteria	Actinobacteriota	Actinomycetia	Propionibacteriales	Nocardioidaceae	Nocardioides
BDV16_contig_1800	7.44	90.3	iPHoP-RF;92.80	Bacteria	Proteobacteria	Gammaproteobacteria	Legionellales	Legionellaceae	Legionella
BDV16_contig_1808	13.18	90.7	iPHoP-RF;93.10	Bacteria	Cyanobacteria	Cyanobacteriia	PCC-6307	Cyanobiaceae	Prochlorococcus
BDV16_contig_1957	3.88	94.6	CRISPR;96.20 iPHoP-RF;79.30	Bacteria	Actinobacteriota	Actinomycetia	Mycobacteriales	Mycobacteriaceae	Mycobacterium
BDV16_contig_2034	5.98	92.6	iPHoP-RF;94.70	Bacteria	Proteobacteria	Alphaproteobacteria	Rhizobiales	Xanthobacteraceae	Bradyrhizobium
BDV16_contig_2034	5.98	91.8	iPHoP-RF;94.10	Bacteria	Proteobacteria	Alphaproteobacteria	Rhizobiales	Xanthobacteraceae
BDV16_contig_2034	5.98	91.8	iPHoP-RF;94.10	Bacteria	Proteobacteria	Alphaproteobacteria	Rhizobiales	Xanthobacteraceae	Afipia
BDV16_contig_2042	5.28	90	CRISPR;82.00 RaFAH;79.30 iPHoP-RF;65.30	Bacteria	Actinobacteriota	Actinomycetia	Streptomycetales	Streptomycetaceae	Streptomyces
BDV16_contig_2043	9.56	97.2	CRISPR;98.00	Bacteria	Actinobacteriota	Coriobacteriia	Coriobacteriales	Coriobacteriaceae	Collinsella
BDV16_contig_2081	2.94	95.9	iPHoP-RF;97.10	Bacteria	Acidobacteriota	Acidobacteriae	Acidobacteriales	Koribacteraceae	Sulfotelmatobacter
BDV16_contig_2083	3.46	94.5	iPHoP-RF;96.10	Bacteria	Proteobacteria	Alphaproteobacteria	Rhizobiales	Xanthobacteraceae	Bradyrhizobium
BDV16_contig_2083	3.46	92.2	iPHoP-RF;94.40	Bacteria	Proteobacteria	Alphaproteobacteria	Rhizobiales	Xanthobacteraceae	Afipia
BDV16_contig_2145	2.88	95.3	iPHoP-RF;96.70	Bacteria	Proteobacteria	Alphaproteobacteria	Rhizobiales	Xanthobacteraceae	Bradyrhizobium
BDV16_contig_2145	2.88	91.4	iPHoP-RF;93.70	Bacteria	Proteobacteria	Alphaproteobacteria	Rhizobiales	Rhizobiaceae	Rhizobium
BDV16_contig_2153	5.53	93.1	iPHoP-RF;95.10	Bacteria	Proteobacteria	Alphaproteobacteria	Rhizobiales	Xanthobacteraceae	Bradyrhizobium
BDV16_contig_2277	4.85	93.9	iPHoP-RF;95.70	Bacteria	Proteobacteria	Alphaproteobacteria	Rhizobiales	Rhizobiaceae	Rhizobium
BDV16_contig_2320	2.44	94.9	iPHoP-RF;96.40	Bacteria	Acidobacteriota	Acidobacteriae	Acidobacteriales	Koribacteraceae	Sulfotelmatobacter
BDV16_contig_2362	3.91	94.5	iPHoP-RF;92.10 RaFAH;75.20	Bacteria	Proteobacteria	Alphaproteobacteria	Rhizobiales	Xanthobacteraceae	Bradyrhizobium
BDV16_contig_2365	18.77	95.9	iPHoP-RF;97.10 blast;93.90	Bacteria	Proteobacteria	Alphaproteobacteria	Rhizobiales	Xanthobacteraceae	Bradyrhizobium
BDV16_contig_2439	3.28	90.3	iPHoP-RF;92.80 CRISPR;70.60	Archaea	Methanobacteriota	Methanococci	Methanococcales	Methanococcaceae	Methanotorris
BDV16_contig_2446	2.19	92.6	iPHoP-RF;94.70	Bacteria	Acidobacteriota	Acidobacteriae	Acidobacteriales	Acidobacteriaceae	Terracidiphilus
BDV16_contig_2557	14.75	95.7	blast;97.00 iPHoP-RF;64.30	Bacteria	Actinobacteriota	Actinomycetia	Mycobacteriales	Micromonosporaceae	Micromonospora
BDV16_contig_2557	14.75	95.6	CRISPR;96.90	Bacteria	Actinobacteriota	Actinomycetia	Streptomycetales	Streptomycetaceae	Streptomyces
BDV16_contig_268	4.21	90.3	iPHoP-RF;92.80	Bacteria	Proteobacteria	Gammaproteobacteria	Burkholderiales	Burkholderiaceae	Paraburkholderia
BDV16_contig_2690		95.3	iPHoP-RF;96.70	Bacteria	Proteobacteria	Gammaproteobacteria	Burkholderiales	Burkholderiaceae	Paraburkholderia
BDV16_contig_2690		92.2	iPHoP-RF;94.40	Bacteria	Proteobacteria	Gammaproteobacteria	Burkholderiales	Burkholderiaceae	Caballeronia
BDV16_contig_2720	5.38	91.8	iPHoP-RF;94.10	Bacteria	Proteobacteria	Gammaproteobacteria	Burkholderiales	Burkholderiaceae	PKWO01
BDV16_contig_273	5.98	95.9	iPHoP-RF;97.10	Bacteria	Proteobacteria	Alphaproteobacteria	Rhizobiales	Xanthobacteraceae	Bradyrhizobium
BDV16_contig_273	5.98	90.3	iPHoP-RF;92.80	Bacteria	Proteobacteria	Alphaproteobacteria	Rhizobiales	Xanthobacteraceae	Nitrobacter
BDV16_contig_278	4.91	95.9	iPHoP-RF;97.10	Bacteria	Actinobacteriota	Actinomycetia	Mycobacteriales	Mycobacteriaceae	Mycobacterium
BDV16_contig_2808	4.17	95.9	iPHoP-RF;97.10	Bacteria	Proteobacteria	Alphaproteobacteria	Rhizobiales	Xanthobacteraceae	Bradyrhizobium
BDV16_contig_2942	2.19	90.7	iPHoP-RF;93.10	Bacteria	Acidobacteriota	Acidobacteriae	Acidobacteriales	Koribacteraceae	40CM-3-55-5
BDV16_contig_2942	2.19	90.3	iPHoP-RF;92.80	Bacteria	Acidobacteriota	Acidobacteriae	Acidobacteriales	Koribacteraceae	JABCYV01
BDV16_contig_3148	6.37	94.9	iPHoP-RF;96.40	Bacteria	Proteobacteria	Alphaproteobacteria	Rickettsiales	Rickettsiaceae	Rickettsia
BDV16_contig_3158	5.47	94.5	iPHoP-RF;96.10	Bacteria	Proteobacteria	Alphaproteobacteria	Rhizobiales	Xanthobacteraceae	Bradyrhizobium
BDV16_contig_3188		95.9	iPHoP-RF;97.10	Bacteria	Acidobacteriota	Acidobacteriae	Acidobacteriales	Koribacteraceae	Sulfotelmatobacter
BDV16_contig_3284	13	93.9	iPHoP-RF;95.70	Bacteria	Proteobacteria	Alphaproteobacteria	Rhizobiales	Xanthobacteraceae	Bradyrhizobium
BDV16_contig_3309	7.37	93.9	iPHoP-RF;95.70	Bacteria	Proteobacteria	Alphaproteobacteria	Sphingomonadales	Sphingomonadaceae	Sphingobium
BDV16_contig_3531	4.76	95.3	iPHoP-RF;96.70	Bacteria	Proteobacteria	Gammaproteobacteria	Enterobacterales	Enterobacteriaceae	Erwinia
BDV16_contig_3531	4.76	95.3	iPHoP-RF;96.70	Bacteria	Proteobacteria	Gammaproteobacteria	Enterobacterales	Enterobacteriaceae	Mixta
BDV16_contig_3531	4.76	94.9	iPHoP-RF;96.40	Bacteria	Proteobacteria	Gammaproteobacteria	Enterobacterales	Enterobacteriaceae	Izhakiella
BDV16_contig_3531	4.76	94.5	iPHoP-RF;96.10	Bacteria	Proteobacteria	Gammaproteobacteria	Enterobacterales	Enterobacteriaceae	Klebsiella
BDV16_contig_3531	4.76	93.5	iPHoP-RF;95.40	Bacteria	Proteobacteria	Gammaproteobacteria	Enterobacterales	Enterobacteriaceae	Buttiauxella
BDV16_contig_3531	4.76	91	iPHoP-RF;93.40	Bacteria	Proteobacteria	Gammaproteobacteria	Enterobacterales	Enterobacteriaceae	Raoultella
[truncated: 30,025 more rows]

## Sheet: Supplementary_Table_7
Supplementary Table 7. Kruskal-Wallis rank sum test - Non-parametric alternative to one-way ANOVA for independent groups
Experimental Variable	Response Variable	vOTU/ASV/Chemistry	Plots	Timepoint	Depth	chi-squared	df	p-value	Significant
Timepoint	DNA yield (NA values converted to 0 or 0.49)	vOTU	Burn	All	0-3cm	27.369	4	1.674e-05	Yes
Timepoint	DNA yield (NA values converted to 0 or 0.49)	vOTU	Control	All	0-3cm	11.451	4	0.02193	Yes
Timepoint	DNA yield (NA values converted to 0 or 0.49)	vOTU	Burn	All	3-6cm	17.876	4	0.001305	Yes
Timepoint	DNA yield (NA values converted to 0 or 0.49)	vOTU	Control	All	3-6cm	11.777	4	0.01909	Yes
Treatment	DNA yield (NA values converted to 0 or 0.49)	vOTU	All	T1	0-3cm	1.0385	1	0.3082	No
Treatment	DNA yield (NA values converted to 0 or 0.49)	vOTU	All	T1	3-6cm	0.25962	1	0.6104	No
Depth	DNA yield (NA values converted to 0 or 0.49)	vOTU	Burn	T1	Both	1.7259	1	0.1889	No
Depth	DNA yield (NA values converted to 0 or 0.49)	vOTU	Control	T1	Both	0.33333	1	0.5637	No
Treatment	DNA yield (NA values converted to 0 or 0.49)	vOTU	All	T2	0-3cm	0.46154	1	0.4969	No
Treatment	DNA yield (NA values converted to 0 or 0.49)	vOTU	All	T2	3-6cm	0.46154	1	0.4969	No
Depth	DNA yield (NA values converted to 0 or 0.49)	vOTU	Burn	T2	Both	3.5735	1	0.05871	No
Depth	DNA yield (NA values converted to 0 or 0.49)	vOTU	Control	T2	Both	0.33333	1	0.5637	No
Treatment	DNA yield (NA values converted to 0 or 0.49)	vOTU	All	T3	0-3cm	4.875	1	0.02725	Yes
Treatment	DNA yield (NA values converted to 0 or 0.49)	vOTU	All	T3	3-6cm	3.4904	1	0.06173	No
Depth	DNA yield (NA values converted to 0 or 0.49)	vOTU	Burn	T3	Both	0.39706	1	0.5286	No
Depth	DNA yield (NA values converted to 0 or 0.49)	vOTU	Control	T3	Both	0.083333	1	0.7728	No
Treatment	DNA yield (NA values converted to 0 or 0.49)	vOTU	All	T4	0-3cm	1.8526	1	0.1735	No
Treatment	DNA yield (NA values converted to 0 or 0.49)	vOTU	All	T4	3-6cm	1.8526	1	0.1735	No
Depth	DNA yield (NA values converted to 0 or 0.49)	vOTU	Burn	T4	Both	2.194	1	0.1385	No
Depth	DNA yield (NA values converted to 0 or 0.49)	vOTU	Control	T4	Both	1.3333	1	0.2482	No
Treatment	DNA yield (NA values converted to 0 or 0.49)	vOTU	All	T5	0-3cm	1.4703	1	0.2253	No
Treatment	DNA yield (NA values converted to 0 or 0.49)	vOTU	All	T5	3-6cm	4.8921	1	0.02698	Yes
Depth	DNA yield (NA values converted to 0 or 0.49)	vOTU	Burn	T5	Both	2.1267	1	0.1448	No
Depth	DNA yield (NA values converted to 0 or 0.49)	vOTU	Control	T5	Both	3.0361	1	0.08143	No
Timepoint	Gravimetric Soil Moisture	Chemistry	Burn	All	0-3cm	23.345	4	0.000108	Yes
Timepoint	Gravimetric Soil Moisture	Chemistry	Control	All	0-3cm	10.614	4	0.03126	Yes
Timepoint	Gravimetric Soil Moisture	Chemistry	Burn	All	3-6cm	21.229	4	0.0002853	Yes
Timepoint	Gravimetric Soil Moisture	Chemistry	Control	All	3-6cm	7.4571	4	0.1136	No
Treatment/Disturbance Interaction	Pairwise Virome Bray Curtis Dissimilarity for Depth	vOTU	All	T1-T4	Both	1.9471	3	0.5835	No
Before/After Burn	Relative Abundance, Acidobacteriota as predicted host	vOTU	Burn	T1-T4	0-3cm	2.4923	1	0.1144	No
Before/After Burn	Relative Abundance, Actinobacteria as predicted host	vOTU	Burn	T1-T4	0-3cm	6.4692	1	0.01098	Yes
Before/After Burn	Relative Abundance, Bacteriodota as predicted host	vOTU	Burn	T1-T4	0-3cm	7.8789	1	0.005002	Yes
Before/After Burn	Relative Abundance, Cyanobacteria as predicted host	vOTU	Burn	T1-T4	0-3cm	2.2253	1	0.1358	No
Before/After Burn	Relative Abundance, Desulfobacterota as predicted host	vOTU	Burn	T1-T4	0-3cm	0.021391	1	0.8837	No
Before/After Burn	Relative Abundance, Firmicutes as predicted host	vOTU	Burn	T1-T4	0-3cm	0.017308	1	0.8953	No
Before/After Burn	Relative Abundance, Methanobacteriota as predicted host	vOTU	Burn	T1-T4	0-3cm	0.25561	1	0.6132	No
Before/After Burn	Relative Abundance, Myxococcota as predicted host	vOTU	Burn	T1-T4	0-3cm	0.82525	1	0.3637	No
Before/After Burn	Relative Abundance, Proteobacteria as predicted host	vOTU	Burn	T1-T4	0-3cm	0.19231	1	0.661	No
Before/After Burn	Relative Abundance, Verrucomicrobiota as predicted host	vOTU	Burn	T1-T4	0-3cm	7.4289	1	0.006418	Yes
Before/After Burn	Relative Abundance, Acidobacteriota as predicted host	vOTU	Burn	T1-T4	3-6cm	4.4948	1	0.034	Yes
Before/After Burn	Relative Abundance, Actinobacteria as predicted host	vOTU	Burn	T1-T4	3-6cm	6.2212	1	0.01262	Yes
Before/After Burn	Relative Abundance, Bacteriodota as predicted host	vOTU	Burn	T1-T4	3-6cm	3.3456	1	0.06738	No
Before/After Burn	Relative Abundance, Chloroflexota as predicted host	vOTU	Burn	T1-T4	3-6cm	0.93924	1	0.3325	No
Before/After Burn	Relative Abundance, Desulfobacterota as predicted host	vOTU	Burn	T1-T4	3-6cm	0.2294	1	0.632	No
Before/After Burn	Relative Abundance, Firmicutes as predicted host	vOTU	Burn	T1-T4	3-6cm	0.69124	1	0.4057	No
Before/After Burn	Relative Abundance, Halobacteriota as predicted host	vOTU	Burn	T1-T4	3-6cm	0.14099	1	0.7073	No
Before/After Burn	Relative Abundance, Proteobacteria as predicted host	vOTU	Burn	T1-T4	3-6cm	5.0392	1	0.02478	Yes
Before/After Burn	Relative Abundance, Acidobacteriota as predicted host	vOTU	Control	T1-T4	0-3cm	2.1618	1	0.1415	No
Before/After Burn	Relative Abundance, Actinobacteria as predicted host	vOTU	Control	T1-T4	0-3cm	0.011029	1	0.9164	No
Before/After Burn	Relative Abundance, Bacteriodota as predicted host	vOTU	Control	T1-T4	0-3cm	1.3346	1	0.248	No
Before/After Burn	Relative Abundance, Firmicutes as predicted host	vOTU	Control	T1-T4	0-3cm	0.39706	1	0.5286	No
Before/After Burn	Relative Abundance, Planctomycetota as predicted host	vOTU	Control	T1-T4	0-3cm	0.15415	1	0.6946	No
Before/After Burn	Relative Abundance, Proteobacteria as predicted host	vOTU	Control	T1-T4	0-3cm	0.27574	1	0.5995	No
Before/After Burn	Relative Abundance, Verrucomicrobiota as predicted host	vOTU	Control	T1-T4	0-3cm	1.3545	1	0.2445	No
Before/After Burn	Relative Abundance, Acidobacteriota as predicted host	vOTU	Control	T1-T4	3-6cm	0.70588	1	0.4008	No
Before/After Burn	Relative Abundance, Actinobacteria as predicted host	vOTU	Control	T1-T4	3-6cm	0.011029	1	0.9164	No
Before/After Burn	Relative Abundance, Bacteriodota as predicted host	vOTU	Control	T1-T4	3-6cm	7.4559	1	0.006323	Yes
Before/After Burn	Relative Abundance, Cyanobacteria as predicted host	vOTU	Control	T1-T4	3-6cm	0.89338	1	0.3446	No
Before/After Burn	Relative Abundance, Firmicutes as predicted host	vOTU	Control	T1-T4	3-6cm	0.17647	1	0.6744	No
Before/After Burn	Relative Abundance, Proteobacteria as predicted host	vOTU	Control	T1-T4	3-6cm	0.17647	1	0.6744	No

## Sheet: Supplementary_Table_8
Supplementary Table 8. Pairwise Wilcox Test for significant Kruskal-Wallis Tests
Experimental Variable	Response Variable	vOTU/ASV/Chemistry	Plots	Timepoint	Depth	Group 1	Group 2	n1	n2	statistic	p-value	p.adj	Significant
Timepoint	DNA yield (NA values converted to 0 or 0.49)	vOTU	Burn	All	0-3cm	T1	T2	8	8	46	0.161	1	ns
Timepoint	DNA yield (NA values converted to 0 or 0.49)	vOTU	Burn	All	0-3cm	T1	T3	8	8	56	0.01	0.104	ns
Timepoint	DNA yield (NA values converted to 0 or 0.49)	vOTU	Burn	All	0-3cm	T1	T4	8	8	61	0.003	0.027	*
Timepoint	DNA yield (NA values converted to 0 or 0.49)	vOTU	Burn	All	0-3cm	T1	T5	8	8	64	0.000682	0.007	**
Timepoint	DNA yield (NA values converted to 0 or 0.49)	vOTU	Burn	All	0-3cm	T2	T3	8	8	55.5	0.016	0.156	ns
Timepoint	DNA yield (NA values converted to 0 or 0.49)	vOTU	Burn	All	0-3cm	T2	T4	8	8	61	0.003	0.027	*
Timepoint	DNA yield (NA values converted to 0 or 0.49)	vOTU	Burn	All	0-3cm	T2	T5	8	8	64	0.000682	0.007	**
Timepoint	DNA yield (NA values converted to 0 or 0.49)	vOTU	Burn	All	0-3cm	T3	T4	8	8	43	0.269	1	ns
Timepoint	DNA yield (NA values converted to 0 or 0.49)	vOTU	Burn	All	0-3cm	T3	T5	8	8	59	0.004	0.037	*
Timepoint	DNA yield (NA values converted to 0 or 0.49)	vOTU	Burn	All	0-3cm	T4	T5	8	8	52	0.029	0.287	ns
Timepoint	DNA yield (NA values converted to 0 or 0.49)	vOTU	Control	All	0-3cm	T1	T2	4	4	6	0.686	1	ns
Timepoint	DNA yield (NA values converted to 0 or 0.49)	vOTU	Control	All	0-3cm	T1	T3	4	4	4	0.343	1	ns
Timepoint	DNA yield (NA values converted to 0 or 0.49)	vOTU	Control	All	0-3cm	T1	T4	4	4	12	0.343	1	ns
Timepoint	DNA yield (NA values converted to 0 or 0.49)	vOTU	Control	All	0-3cm	T1	T5	4	4	16	0.029	0.294	ns
Timepoint	DNA yield (NA values converted to 0 or 0.49)	vOTU	Control	All	0-3cm	T2	T3	4	4	5	0.486	1	ns
Timepoint	DNA yield (NA values converted to 0 or 0.49)	vOTU	Control	All	0-3cm	T2	T4	4	4	13	0.2	1	ns
Timepoint	DNA yield (NA values converted to 0 or 0.49)	vOTU	Control	All	0-3cm	T2	T5	4	4	16	0.029	0.294	ns
Timepoint	DNA yield (NA values converted to 0 or 0.49)	vOTU	Control	All	0-3cm	T3	T4	4	4	14	0.114	1	ns
Timepoint	DNA yield (NA values converted to 0 or 0.49)	vOTU	Control	All	0-3cm	T3	T5	4	4	16	0.029	0.294	ns
Timepoint	DNA yield (NA values converted to 0 or 0.49)	vOTU	Control	All	0-3cm	T4	T5	4	4	14	0.11	1	ns
Timepoint	DNA yield (NA values converted to 0 or 0.49)	vOTU	Burn	All	3-6cm	T1	T2	8	8	44	0.234	1	ns
Timepoint	DNA yield (NA values converted to 0 or 0.49)	vOTU	Burn	All	3-6cm	T1	T3	8	8	47	0.13	1	ns
Timepoint	DNA yield (NA values converted to 0 or 0.49)	vOTU	Burn	All	3-6cm	T1	T4	8	8	49	0.083	0.829	ns
Timepoint	DNA yield (NA values converted to 0 or 0.49)	vOTU	Burn	All	3-6cm	T1	T5	8	8	64	0.000931	0.009	**
Timepoint	DNA yield (NA values converted to 0 or 0.49)	vOTU	Burn	All	3-6cm	T2	T3	8	8	38	0.574	1	ns
Timepoint	DNA yield (NA values converted to 0 or 0.49)	vOTU	Burn	All	3-6cm	T2	T4	8	8	39	0.495	1	ns
Timepoint	DNA yield (NA values converted to 0 or 0.49)	vOTU	Burn	All	3-6cm	T2	T5	8	8	64	0.000931	0.009	**
Timepoint	DNA yield (NA values converted to 0 or 0.49)	vOTU	Burn	All	3-6cm	T3	T4	8	8	37	0.636	1	ns
Timepoint	DNA yield (NA values converted to 0 or 0.49)	vOTU	Burn	All	3-6cm	T3	T5	8	8	62	0.002	0.019	*
Timepoint	DNA yield (NA values converted to 0 or 0.49)	vOTU	Burn	All	3-6cm	T4	T5	8	8	49	0.081	0.809	ns
Timepoint	DNA yield (NA values converted to 0 or 0.49)	vOTU	Control	All	3-6cm	T1	T2	4	4	11	0.486	1	ns
Timepoint	DNA yield (NA values converted to 0 or 0.49)	vOTU	Control	All	3-6cm	T1	T3	4	4	6	0.686	1	ns
Timepoint	DNA yield (NA values converted to 0 or 0.49)	vOTU	Control	All	3-6cm	T1	T4	4	4	10.5	0.561	1	ns
Timepoint	DNA yield (NA values converted to 0 or 0.49)	vOTU	Control	All	3-6cm	T1	T5	4	4	16	0.029	0.286	ns
Timepoint	DNA yield (NA values converted to 0 or 0.49)	vOTU	Control	All	3-6cm	T2	T3	4	4	4	0.343	1	ns
Timepoint	DNA yield (NA values converted to 0 or 0.49)	vOTU	Control	All	3-6cm	T2	T4	4	4	8	1	1	ns
Timepoint	DNA yield (NA values converted to 0 or 0.49)	vOTU	Control	All	3-6cm	T2	T5	4	4	16	0.029	0.286	ns
Timepoint	DNA yield (NA values converted to 0 or 0.49)	vOTU	Control	All	3-6cm	T3	T4	4	4	16	0.029	0.286	ns
Timepoint	DNA yield (NA values converted to 0 or 0.49)	vOTU	Control	All	3-6cm	T3	T5	4	4	16	0.029	0.286	ns
Timepoint	DNA yield (NA values converted to 0 or 0.49)	vOTU	Control	All	3-6cm	T4	T5	4	4	16	0.029	0.286	ns
Timepoint	Gravimetric Soil Moisture	Chemistry	Burn	All	0-3cm	T1	T2	8	8	34	0.878	1	ns
Timepoint	Gravimetric Soil Moisture	Chemistry	Burn	All	0-3cm	T1	T3	8	8	36	0.721	1	ns
Timepoint	Gravimetric Soil Moisture	Chemistry	Burn	All	0-3cm	T1	T4	8	8	55	0.015	0.148	ns
Timepoint	Gravimetric Soil Moisture	Chemistry	Burn	All	0-3cm	T1	T5	8	8	64	0.000155	0.002	**
Timepoint	Gravimetric Soil Moisture	Chemistry	Burn	All	0-3cm	T2	T3	8	8	36	0.721	1	ns
Timepoint	Gravimetric Soil Moisture	Chemistry	Burn	All	0-3cm	T2	T4	8	8	58	0.005	0.047	*
Timepoint	Gravimetric Soil Moisture	Chemistry	Burn	All	0-3cm	T2	T5	8	8	64	0.000155	0.002	**
Timepoint	Gravimetric Soil Moisture	Chemistry	Burn	All	0-3cm	T3	T4	8	8	57	0.007	0.07	ns
Timepoint	Gravimetric Soil Moisture	Chemistry	Burn	All	0-3cm	T3	T5	8	8	64	0.000155	0.002	**
Timepoint	Gravimetric Soil Moisture	Chemistry	Burn	All	0-3cm	T4	T5	8	8	47	0.13	1	ns
Timepoint	Gravimetric Soil Moisture	Chemistry	Control	All	0-3cm	T1	T2	4	4	4	0.343	1	ns
Timepoint	Gravimetric Soil Moisture	Chemistry	Control	All	0-3cm	T1	T3	4	4	6	0.686	1	ns
Timepoint	Gravimetric Soil Moisture	Chemistry	Control	All	0-3cm	T1	T4	4	4	8	1	1	ns
Timepoint	Gravimetric Soil Moisture	Chemistry	Control	All	0-3cm	T1	T5	4	4	16	0.029	0.286	ns
Timepoint	Gravimetric Soil Moisture	Chemistry	Control	All	0-3cm	T2	T3	4	4	9	0.886	1	ns
Timepoint	Gravimetric Soil Moisture	Chemistry	Control	All	0-3cm	T2	T4	4	4	12	0.343	1	ns
Timepoint	Gravimetric Soil Moisture	Chemistry	Control	All	0-3cm	T2	T5	4	4	16	0.029	0.286	ns
Timepoint	Gravimetric Soil Moisture	Chemistry	Control	All	0-3cm	T3	T4	4	4	12	0.343	1	ns
Timepoint	Gravimetric Soil Moisture	Chemistry	Control	All	0-3cm	T3	T5	4	4	16	0.029	0.286	ns
Timepoint	Gravimetric Soil Moisture	Chemistry	Control	All	0-3cm	T4	T5	4	4	16	0.029	0.286	ns
Timepoint	Gravimetric Soil Moisture	Chemistry	Burn	All	3-6cm	T1	T2	8	8	49	0.083	0.83	ns
Timepoint	Gravimetric Soil Moisture	Chemistry	Burn	All	3-6cm	T1	T3	8	8	44	0.234	1	ns
Timepoint	Gravimetric Soil Moisture	Chemistry	Burn	All	3-6cm	T1	T4	8	8	55	0.015	0.148	ns
Timepoint	Gravimetric Soil Moisture	Chemistry	Burn	All	3-6cm	T1	T5	8	8	64	0.000155	0.002	**
Timepoint	Gravimetric Soil Moisture	Chemistry	Burn	All	3-6cm	T2	T3	8	8	29	0.798	1	ns
Timepoint	Gravimetric Soil Moisture	Chemistry	Burn	All	3-6cm	T2	T4	8	8	51	0.05	0.499	ns
Timepoint	Gravimetric Soil Moisture	Chemistry	Burn	All	3-6cm	T2	T5	8	8	61	0.001	0.011	*
Timepoint	Gravimetric Soil Moisture	Chemistry	Burn	All	3-6cm	T3	T4	8	8	52	0.038	0.379	ns
Timepoint	Gravimetric Soil Moisture	Chemistry	Burn	All	3-6cm	T3	T5	8	8	62	0.000622	0.006	**
Timepoint	Gravimetric Soil Moisture	Chemistry	Burn	All	3-6cm	T4	T5	8	8	49	0.083	0.83	ns

## Sheet: Supplementary_Table_9
Supplementary Table 9. Permutational multivariate analyses of variance (PERMANOVA) and Mantel statistic based on Pearson's product-moment correlation
Experimental Variable	Response Variable	Plots	Timepoint	Depth	Df	SumsOfSqs	R2	F	Pr(>F)	Significant
Plot	vOTU community	All	All	All	5	7.344	0.17319	3.7101	0.001	***
Date	vOTU community	All	All	All	3	2.098	0.04949	1.767	0.001	***
Depth	vOTU community	All	All	All	1	0.554	0.01308	1.4004	0.011	*
Disturbance	vOTU community	All	All	All	1	0.735	0.01733	1.8559	0.001	***
Plot	vOTU community	not B1 or U1	All	All	3	3.7842	0.13518	3.1538	0.001	***
Date	vOTU community	not B1 or U1	All	All	3	2.2757	0.08129	1.8966	0.001	***
Depth	vOTU community	not B1 or U1	All	All	1	0.4188	0.01496	1.0472	0.361
Disturbance	vOTU community	not B1 or U1	All	All	1	0.7167	0.0256	1.7919	0.001	***
Experimental Variable	Response Variable	Plots	Timepoint	Depth	Mantel Statistic r		p-value	Signficant
Burn Severity	vOTU community	Burn Plots	T3 and T4	All	0.2689		0.001	Yes
Burn Severity	ASV community	Burn Plots	T3, T4, T5	All	0.5074		0.001	Yes

## Sheet: Supplementary_Table_10
Supplementary Table 10. Spearman's rank correlation and binomial generalized linear model
Experimental Variable	Response Variable	vOTU or ASV	Plots	Treatment	rho	p-value	Significant
Burn Severity	Acidobacteriota Relative Abundance	ASV	Burn	Burned	-0.803426	2.2e-16	Yes
Burn Severity	Actinobacteriota Relative Abundance	ASV	Burn	Burned	0.437681	0.002878	Yes
Burn Severity	Bacteroidota Relative Abundance	ASV	Burn	Burned	-0.842386	4.048e-13	Yes
Burn Severity	Chloroflexota Relative Abundance	ASV	Burn	Burned	0.594571	1.657e-05	Yes
Burn Severity	Firmicutes Relative Abundance	ASV	Burn	Burned	0.83576	9.149e-13	Yes
Burn Severity	Gemmatimonadota Relative Abundance	ASV	Burn	Burned	0.236279	0.1181	No
Burn Severity	Myxococcota Relative Abundance	ASV	Burn	Burned	0.174583	0.2514	No
Burn Severity	Planctomycetota Relative Abundance	ASV	Burn	Burned	-0.177542	0.2433	No
Burn Severity	Proteobacteria Relative Abundance	ASV	Burn	Burned	-0.747694	4.019e-08	Yes
Burn Severity	Verrucomicrobiota Relative Abundance	ASV	Burn	Burned	-0.0484849	0.7511	No
Burn Severity	Proportion of Detectable Host Prediction	vOTU	Burn	Burned	0.672772	0.0001753	Yes
Burn Severity	Acidobacteriota Host Relative Abundance	vOTU	Burn	Burned	-0.683761	0.0001256	Yes
Burn Severity	Actinobacteriota Host Relative Abundance	vOTU	Burn	Burned	0.726496	2.954e-05	Yes
Burn Severity	Bacteroidota Host Relative Abundance	vOTU	Burn	Burned	-0.263126	0.1842	No
Burn Severity	Chloroflexota Host Relative Abundance	vOTU	Burn	Burned	0.00951372	0.9624	No
Burn Severity	Cyanobacteria Host Relative Abundance	vOTU	Burn	Burned	0.0607541	0.7634	No
Burn Severity	Firmicutes Host Relative Abundance	vOTU	Burn	Burned	0.531135	0.004925	Yes
Burn Severity	Myxococcota Host Relative Abundance	vOTU	Burn	Burned	0.25753	0.1947	No
Burn Severity	Nitrospirota Host Relative Abundance	vOTU	Burn	Burned	0.332832	0.08982	No
Burn Severity	Proteobacteria Host Relative Abundance	vOTU	Burn	Burned	-0.617827	0.0007683	Yes
Burn Severity	Verrucomicrobiota Host Relative Abundance	vOTU	Burn	Burned	-0.607155	0.0007843	Yes
Experimental Variable	Response Variable	vOTU or ASV	Plots	Treatment	Estimate	Std. Error	z value	Pr (>|z|)	Significant
Burn Severity	Likelihood of viromic DNA yields below detection	vOTU	Burn	Burned	0.5181	0.1946	2.662	0.00778	**
